# Supplementary material for: Exploring the causal effects of serum lipids and lipidomes on lewy body dementia: a Mendelian randomization study
Source: Front Endocrinol (Lausanne). 2024 Sep 19;15:1456005. doi: 10.3389/fendo.2024.1456005 (PMC11446761; doi:10.3389/fendo.2024.1456005)
Supplement: Supplementary file 3 [file Table1.xls]

## Sheet: LDL-C
chr	pos.exposure	beta.exposure	se.exposure	p	samplesize.exposure	id.exposure	SNP	effect_allele.exposure	other_allele.exposure	eaf.exposure	exposure	mr_keep.exposure	pval_origin.exposure	data_source.exposure
1	234853059	0.0348866	0.00311673	6.4e-30		ieu-b-5089	rs556107	T	C	0.523831	|| id:ieu-b-5089	TRUE	reported	igd
1	10798552	-0.0179011	0.0032396	8.8e-09		ieu-b-5089	rs682178	C	T	0.36782	|| id:ieu-b-5089	TRUE	reported	igd
1	25793663	-0.0271211	0.00314974	5.7e-18		ieu-b-5089	rs61775180	T	C	0.420368	|| id:ieu-b-5089	TRUE	reported	igd
1	63181548	-0.0233144	0.00463067	8.8e-07		ieu-b-5089	rs12043910	A	G	0.129201	|| id:ieu-b-5089	TRUE	reported	igd
1	55505647	-0.343211	0.0118485	1e-187		ieu-b-5089	rs11591147	T	G	0.017409	|| id:ieu-b-5089	TRUE	reported	igd
1	55526428	0.0725016	0.00870462	8.3e-17		ieu-b-5089	rs11206517	G	T	0.032873	|| id:ieu-b-5089	TRUE	reported	igd
1	220970028	0.0255853	0.00338933	8.5e-15		ieu-b-5089	rs2642438	G	A	0.701732	|| id:ieu-b-5089	TRUE	reported	igd
1	109777764	-0.0568942	0.010598	4e-08		ieu-b-5089	rs114166723	A	G	0.021867	|| id:ieu-b-5089	TRUE	reported	igd
1	109817590	-0.126891	0.00373307	1e-200		ieu-b-5089	rs12740374	T	G	0.221626	|| id:ieu-b-5089	TRUE	reported	igd
1	92974595	0.0201211	0.00384068	9.7e-08		ieu-b-5089	rs10782922	A	G	0.795199	|| id:ieu-b-5089	TRUE	reported	igd
1	55521313	0.0447232	0.00325971	1.2e-43		ieu-b-5089	rs472495	T	G	0.648806	|| id:ieu-b-5089	TRUE	reported	igd
2	218675144	0.0160701	0.00316758	3.8e-07		ieu-b-5089	rs918950	A	G	0.601642	|| id:ieu-b-5089	TRUE	reported	igd
2	203899079	-0.0285434	0.00566193	2.4e-07		ieu-b-5089	rs375380888	G	A	0.091911	|| id:ieu-b-5089	TRUE	reported	igd
2	62866151	-0.0460603	0.00920391	4.4e-07		ieu-b-5089	rs190251807	C	T	0.042043	|| id:ieu-b-5089	TRUE	reported	igd
2	43850522	0.0143264	0.00317246	2.4e-06		ieu-b-5089	rs11901691	A	C	0.576678	|| id:ieu-b-5089	TRUE	reported	igd
2	118843158	-0.0338798	0.00516436	4.6e-11		ieu-b-5089	rs55938402	A	G	0.101731	|| id:ieu-b-5089	TRUE	reported	igd
2	137034892	0.0427775	0.00892667	3.6e-06		ieu-b-5089	rs13410465	A	C	0.037093	|| id:ieu-b-5089	TRUE	reported	igd
2	21149771	-0.0316417	0.00327677	3.6e-23		ieu-b-5089	rs140798831	C	T	0.657387	|| id:ieu-b-5089	TRUE	reported	igd
2	27742603	-0.0366611	0.00318521	1.1e-30		ieu-b-5089	rs780093	C	T	0.614264	|| id:ieu-b-5089	TRUE	reported	igd
2	44077225	-0.0334405	0.00598827	2.2e-08		ieu-b-5089	rs7590687	C	T	0.923256	|| id:ieu-b-5089	TRUE	reported	igd
2	158451825	-0.0332413	0.00600734	4.6e-09		ieu-b-5089	rs11899550	T	C	0.072138	|| id:ieu-b-5089	TRUE	reported	igd
2	44069772	-0.0869982	0.00627899	1e-44		ieu-b-5089	rs75331444	A	G	0.065742	|| id:ieu-b-5089	TRUE	reported	igd
2	169830328	-0.019107	0.00317671	1.2e-09		ieu-b-5089	rs2287622	G	A	0.602371	|| id:ieu-b-5089	TRUE	reported	igd
2	121306440	-0.0199524	0.00315581	2.3e-10		ieu-b-5089	rs17050272	A	G	0.409291	|| id:ieu-b-5089	TRUE	reported	igd
2	21294975	0.107352	0.00403881	3.3e-162		ieu-b-5089	rs541041	A	G	0.819534	|| id:ieu-b-5089	TRUE	reported	igd
3	71618957	0.0143428	0.00323497	2.9e-06		ieu-b-5089	rs11710593	A	G	0.63159	|| id:ieu-b-5089	TRUE	reported	igd
3	58228695	-0.0300693	0.00580488	1.9e-07		ieu-b-5089	rs11716580	C	G	0.078657	|| id:ieu-b-5089	TRUE	reported	igd
3	159961560	-0.019456	0.00388534	3.9e-07		ieu-b-5089	rs4680572	G	A	0.203651	|| id:ieu-b-5089	TRUE	reported	igd
3	12327431	-0.0225428	0.00356386	4.8e-11		ieu-b-5089	rs13076933	G	T	0.258989	|| id:ieu-b-5089	TRUE	reported	igd
3	69810294	0.0150038	0.00327788	2.4e-06		ieu-b-5089	rs55921103	T	G	0.647896	|| id:ieu-b-5089	TRUE	reported	igd
3	119536581	-0.022554	0.00357973	3.1e-10		ieu-b-5089	rs3732360	T	C	0.746599	|| id:ieu-b-5089	TRUE	reported	igd
3	132181820	-0.0327001	0.00685686	6.2e-07		ieu-b-5089	rs77682405	T	G	0.054762	|| id:ieu-b-5089	TRUE	reported	igd
3	32535382	-0.0361989	0.0054659	4.3e-11		ieu-b-5089	rs9834932	G	A	0.088726	|| id:ieu-b-5089	TRUE	reported	igd
3	174308589	0.0203692	0.00410928	2.1e-06		ieu-b-5089	rs1814854	A	T	0.174756	|| id:ieu-b-5089	TRUE	reported	igd
4	81169912	-0.0227313	0.00343159	4e-11		ieu-b-5089	rs11099098	T	G	0.291979	|| id:ieu-b-5089	TRUE	reported	igd
4	39924650	-0.0221442	0.00463675	3.6e-06		ieu-b-5089	rs73229710	A	T	0.131132	|| id:ieu-b-5089	TRUE	reported	igd
4	1609766	0.0370844	0.00750854	4.5e-07		ieu-b-5089	rs138537169	A	G	0.049009	|| id:ieu-b-5089	TRUE	reported	igd
4	103357253	-0.0162853	0.00344551	3.1e-06		ieu-b-5089	rs6533016	A	C	0.288387	|| id:ieu-b-5089	TRUE	reported	igd
4	69375736	0.040256	0.00361752	3.5e-29		ieu-b-5089	rs4860951	T	A	0.382941	|| id:ieu-b-5089	TRUE	reported	igd
4	100239319	0.0699165	0.00935873	3.2e-13		ieu-b-5089	rs1229984	C	T	0.972208	|| id:ieu-b-5089	TRUE	reported	igd
5	122917860	0.0187574	0.003126	4.4e-10		ieu-b-5089	rs7709540	C	T	0.544296	|| id:ieu-b-5089	TRUE	reported	igd
5	163971401	0.019799	0.00396364	2e-06		ieu-b-5089	rs55974630	C	T	0.192045	|| id:ieu-b-5089	TRUE	reported	igd
5	52095024	-0.0555747	0.00786009	2.9e-13		ieu-b-5089	rs116734477	T	C	0.041026	|| id:ieu-b-5089	TRUE	reported	igd
5	74644706	0.0565272	0.00320968	2.3e-69		ieu-b-5089	rs6453131	G	T	0.374716	|| id:ieu-b-5089	TRUE	reported	igd
5	132531207	-0.019887	0.00407758	3.3e-06		ieu-b-5089	rs62374508	T	C	0.177277	|| id:ieu-b-5089	TRUE	reported	igd
5	156399039	0.0283632	0.00322694	2e-17		ieu-b-5089	rs58198139	T	C	0.634414	|| id:ieu-b-5089	TRUE	reported	igd
6	16134247	-0.0194594	0.00313012	2.3e-10		ieu-b-5089	rs6920309	T	C	0.456022	|| id:ieu-b-5089	TRUE	reported	igd
6	160543148	0.0421949	0.00613078	4.6e-13		ieu-b-5089	rs12208357	T	C	0.069742	|| id:ieu-b-5089	TRUE	reported	igd
6	160578069	0.066911	0.0136882	2.2e-06		ieu-b-5089	rs146534110	T	G	0.013053	|| id:ieu-b-5089	TRUE	reported	igd
6	116316882	0.0198771	0.00317173	1.4e-10		ieu-b-5089	rs3822855	T	G	0.401018	|| id:ieu-b-5089	TRUE	reported	igd
6	160985526	0.0539085	0.00579978	3.1e-21		ieu-b-5089	rs118039278	A	G	0.078584	|| id:ieu-b-5089	TRUE	reported	igd
6	163834578	-0.0328579	0.00746024	2.3e-06		ieu-b-5089	rs111596748	A	G	0.051976	|| id:ieu-b-5089	TRUE	reported	igd
6	25918225	-0.0643743	0.00587202	8e-28		ieu-b-5089	rs80215559	C	T	0.075606	|| id:ieu-b-5089	TRUE	reported	igd
6	29850784	0.0218782	0.00395098	1.5e-06		ieu-b-5089	rs113360274	G	A	0.190373	|| id:ieu-b-5089	TRUE	reported	igd
6	135406178	-0.0185478	0.00356648	2.1e-08		ieu-b-5089	rs1331309	G	T	0.260162	|| id:ieu-b-5089	TRUE	reported	igd
6	32601288	0.0329426	0.00402012	1.5e-14		ieu-b-5089	rs72848251	A	G	0.195044	|| id:ieu-b-5089	TRUE	reported	igd
7	21614206	0.0276656	0.00415145	1.1e-11		ieu-b-5089	rs145885140	C	G	0.169497	|| id:ieu-b-5089	TRUE	reported	igd
7	44582331	0.0296107	0.0039896	4.4e-14		ieu-b-5089	rs2073547	G	A	0.183818	|| id:ieu-b-5089	TRUE	reported	igd
7	98857995	0.0303722	0.00687425	3.3e-06		ieu-b-5089	rs10278443	G	A	0.05488	|| id:ieu-b-5089	TRUE	reported	igd
7	44895359	0.0495764	0.0106658	3.4e-06		ieu-b-5089	rs147510296	A	G	0.02295	|| id:ieu-b-5089	TRUE	reported	igd
7	100532540	0.0214838	0.00407105	1.6e-07		ieu-b-5089	rs10231941	C	T	0.177317	|| id:ieu-b-5089	TRUE	reported	igd
7	73185562	-0.0193774	0.00400966	2.8e-06		ieu-b-5089	rs7798722	C	A	0.185446	|| id:ieu-b-5089	TRUE	reported	igd
8	126500031	-0.0611329	0.00318747	3.6e-83		ieu-b-5089	rs28601761	G	C	0.417297	|| id:ieu-b-5089	TRUE	reported	igd
8	102426082	0.0170052	0.00384376	3.5e-06		ieu-b-5089	rs1264467	G	C	0.789505	|| id:ieu-b-5089	TRUE	reported	igd
8	145051484	0.0151466	0.00324558	1.1e-06		ieu-b-5089	rs1134030	T	C	0.369394	|| id:ieu-b-5089	TRUE	reported	igd
8	59388565	-0.022437	0.00328274	6.4e-12		ieu-b-5089	rs2081687	C	T	0.662137	|| id:ieu-b-5089	TRUE	reported	igd
8	29024943	-0.0765611	0.0117659	1.6e-11		ieu-b-5089	rs117139027	A	G	0.017813	|| id:ieu-b-5089	TRUE	reported	igd
8	61335402	0.0170905	0.00322336	3e-08		ieu-b-5089	rs7825612	C	A	0.372672	|| id:ieu-b-5089	TRUE	reported	igd
8	116658583	-0.0192302	0.00347625	6.1e-09		ieu-b-5089	rs2737245	T	G	0.279127	|| id:ieu-b-5089	TRUE	reported	igd
8	9183358	0.0488934	0.00541389	1.7e-19		ieu-b-5089	rs9987289	G	A	0.90911	|| id:ieu-b-5089	TRUE	reported	igd
9	139324737	-0.0189572	0.00344381	3.5e-08		ieu-b-5089	rs33982662	A	C	0.285114	|| id:ieu-b-5089	TRUE	reported	igd
9	22081397	-0.0248419	0.00310599	1.2e-16		ieu-b-5089	rs10116277	T	G	0.483413	|| id:ieu-b-5089	TRUE	reported	igd
9	2636992	-0.0353972	0.0074283	7.1e-07		ieu-b-5089	rs7024888	C	T	0.046205	|| id:ieu-b-5089	TRUE	reported	igd
9	136141870	0.0540707	0.0040021	4.2e-42		ieu-b-5089	rs2519093	T	C	0.184605	|| id:ieu-b-5089	TRUE	reported	igd
9	107661742	-0.022875	0.0035252	9e-11		ieu-b-5089	rs2740488	C	A	0.265947	|| id:ieu-b-5089	TRUE	reported	igd
9	7373713	-0.0144101	0.00321281	4.2e-06		ieu-b-5089	rs4740883	C	G	0.396754	|| id:ieu-b-5089	TRUE	reported	igd
10	44541780	-0.014888	0.00317322	3e-06		ieu-b-5089	rs9804352	G	A	0.596626	|| id:ieu-b-5089	TRUE	reported	igd
10	114758349	-0.0220967	0.00341557	3.2e-11		ieu-b-5089	rs7903146	T	C	0.291303	|| id:ieu-b-5089	TRUE	reported	igd
10	101924418	0.015037	0.00310031	1.6e-06		ieu-b-5089	rs10883451	C	T	0.497156	|| id:ieu-b-5089	TRUE	reported	igd
10	91613208	-0.0196651	0.00399344	1.5e-06		ieu-b-5089	rs35059516	G	T	0.194553	|| id:ieu-b-5089	TRUE	reported	igd
10	94839642	-0.0165767	0.00312337	3.7e-08		ieu-b-5089	rs2068888	A	G	0.449769	|| id:ieu-b-5089	TRUE	reported	igd
10	71099109	-0.0255258	0.00487786	1.1e-07		ieu-b-5089	rs72805692	G	A	0.115276	|| id:ieu-b-5089	TRUE	reported	igd
11	5701074	0.0266172	0.00603105	3.3e-06		ieu-b-5089	rs11601507	A	C	0.069621	|| id:ieu-b-5089	TRUE	reported	igd
11	61609750	-0.0293285	0.00325367	1.6e-19		ieu-b-5089	rs174583	T	C	0.354521	|| id:ieu-b-5089	TRUE	reported	igd
11	103871039	-0.0220264	0.00399784	5.5e-08		ieu-b-5089	rs10791660	A	C	0.185469	|| id:ieu-b-5089	TRUE	reported	igd
11	126244955	0.0544131	0.00507334	1e-26		ieu-b-5089	rs4307732	A	G	0.105613	|| id:ieu-b-5089	TRUE	reported	igd
11	27254709	-0.0443209	0.0105981	2.2e-06		ieu-b-5089	rs138819065	G	A	0.023122	|| id:ieu-b-5089	TRUE	reported	igd
11	116648917	-0.0286517	0.00457594	6.1e-11		ieu-b-5089	rs964184	C	G	0.866964	|| id:ieu-b-5089	TRUE	reported	igd
11	65473798	-0.0169225	0.00343014	5.4e-07		ieu-b-5089	rs10750766	A	C	0.710086	|| id:ieu-b-5089	TRUE	reported	igd
12	129151412	-0.0818282	0.0171616	4.1e-06		ieu-b-5089	rs187486271	A	G	0.009102	|| id:ieu-b-5089	TRUE	reported	igd
12	111884608	0.0301028	0.00311004	3.5e-22		ieu-b-5089	rs3184504	C	T	0.517072	|| id:ieu-b-5089	TRUE	reported	igd
13	114547372	0.0186558	0.00324444	6.6e-09		ieu-b-5089	rs6602911	T	C	0.358709	|| id:ieu-b-5089	TRUE	reported	igd
13	32973439	-0.0227096	0.0037863	2.6e-10		ieu-b-5089	rs11571836	G	A	0.215254	|| id:ieu-b-5089	TRUE	reported	igd
14	24875832	0.015807	0.00320014	4e-07		ieu-b-5089	rs11621594	G	A	0.438904	|| id:ieu-b-5089	TRUE	reported	igd
14	75207692	-0.0149415	0.00313549	7.6e-07		ieu-b-5089	rs12435583	A	G	0.442022	|| id:ieu-b-5089	TRUE	reported	igd
14	94768196	0.0351597	0.00770354	1.3e-06		ieu-b-5089	rs145730801	C	T	0.044399	|| id:ieu-b-5089	TRUE	reported	igd
15	74718699	0.0205654	0.00314804	5.3e-11		ieu-b-5089	rs11852760	G	A	0.566806	|| id:ieu-b-5089	TRUE	reported	igd
15	62396389	0.0151747	0.00314368	1.1e-06		ieu-b-5089	rs7172432	G	A	0.427962	|| id:ieu-b-5089	TRUE	reported	igd
15	58678720	-0.0255055	0.00327246	4.6e-14		ieu-b-5089	rs261290	C	T	0.65274	|| id:ieu-b-5089	TRUE	reported	igd
15	63376829	-0.0207244	0.00449425	2.1e-06		ieu-b-5089	rs76119457	A	G	0.141188	|| id:ieu-b-5089	TRUE	reported	igd
15	58737341	-0.0257552	0.00445953	6.7e-09		ieu-b-5089	rs473224	G	T	0.853893	|| id:ieu-b-5089	TRUE	reported	igd
16	83983775	-0.0165541	0.00313172	5.7e-08		ieu-b-5089	rs12933677	C	T	0.464315	|| id:ieu-b-5089	TRUE	reported	igd
16	88567333	0.0273744	0.00580694	3.2e-06		ieu-b-5089	rs74035509	T	C	0.079553	|| id:ieu-b-5089	TRUE	reported	igd
16	72101525	0.0419512	0.0039983	4.8e-27		ieu-b-5089	rs34042070	G	C	0.188272	|| id:ieu-b-5089	TRUE	reported	igd
16	71653767	0.0222748	0.00323087	1.5e-11		ieu-b-5089	rs2334879	C	T	0.363526	|| id:ieu-b-5089	TRUE	reported	igd
16	53800954	-0.0202698	0.00316399	5.2e-10		ieu-b-5089	rs1421085	C	T	0.405838	|| id:ieu-b-5089	TRUE	reported	igd
17	46753543	-0.018131	0.00328777	2.1e-08		ieu-b-5089	rs3110609	C	T	0.342268	|| id:ieu-b-5089	TRUE	reported	igd
17	26633616	-0.018326	0.00312331	3.1e-09		ieu-b-5089	rs241777	T	C	0.486246	|| id:ieu-b-5089	TRUE	reported	igd
17	64210580	0.0622335	0.00900125	1.9e-11		ieu-b-5089	rs1801689	C	A	0.030757	|| id:ieu-b-5089	TRUE	reported	igd
17	7080316	-0.0273033	0.00395805	5.1e-12		ieu-b-5089	rs55714927	T	C	0.190819	|| id:ieu-b-5089	TRUE	reported	igd
17	67191270	-0.0358283	0.0046413	6.3e-14		ieu-b-5089	rs72631343	G	C	0.128879	|| id:ieu-b-5089	TRUE	reported	igd
17	67081278	0.132943	0.0104901	1.6e-38		ieu-b-5089	rs77542162	G	A	0.022536	|| id:ieu-b-5089	TRUE	reported	igd
18	19497215	-0.0306746	0.00633283	3.3e-06		ieu-b-5089	rs74766645	A	G	0.067019	|| id:ieu-b-5089	TRUE	reported	igd
18	57920877	-0.0161783	0.00374034	4e-06		ieu-b-5089	rs79077117	A	G	0.22469	|| id:ieu-b-5089	TRUE	reported	igd
18	47066144	0.0791247	0.0148364	6.6e-08		ieu-b-5089	rs80204526	A	C	0.011425	|| id:ieu-b-5089	TRUE	reported	igd
18	67362661	-0.0152014	0.00318911	1.6e-06		ieu-b-5089	rs4891770	T	C	0.397466	|| id:ieu-b-5089	TRUE	reported	igd
19	11227480	0.035858	0.00316146	3.9e-30		ieu-b-5089	rs2738447	C	A	0.593064	|| id:ieu-b-5089	TRUE	reported	igd
19	45389596	-0.350618	0.00885689	1e-200		ieu-b-5089	rs7254892	A	G	0.031788	|| id:ieu-b-5089	TRUE	reported	igd
19	11196886	-0.160183	0.00481555	1e-200		ieu-b-5089	rs8106503	C	T	0.117622	|| id:ieu-b-5089	TRUE	reported	igd
19	45319631	-0.361205	0.0076809	1e-200		ieu-b-5089	rs118147862	A	G	0.045449	|| id:ieu-b-5089	TRUE	reported	igd
19	58662235	-0.0311008	0.00437528	1.2e-12		ieu-b-5089	rs35081008	T	C	0.149038	|| id:ieu-b-5089	TRUE	reported	igd
19	45496267	0.0660418	0.013519	3.4e-07		ieu-b-5089	rs541516989	G	T	0.021399	|| id:ieu-b-5089	TRUE	reported	igd
19	11330942	-0.0428612	0.00856305	7.6e-07		ieu-b-5089	rs17699030	G	A	0.033856	|| id:ieu-b-5089	TRUE	reported	igd
19	45401868	0.111196	0.00796283	1e-44		ieu-b-5089	rs118170342	C	T	0.040555	|| id:ieu-b-5089	TRUE	reported	igd
19	19379549	-0.142775	0.00589779	6.61e-131		ieu-b-5089	rs58542926	T	C	0.074807	|| id:ieu-b-5089	TRUE	reported	igd
19	45337918	0.105093	0.00847443	1.3e-35		ieu-b-5089	rs147711004	A	G	0.036289	|| id:ieu-b-5089	TRUE	reported	igd
19	45346666	0.10503	0.0138563	2.6e-14		ieu-b-5089	rs148601586	G	C	0.013317	|| id:ieu-b-5089	TRUE	reported	igd
19	45365410	0.0707979	0.0145035	3.2e-07		ieu-b-5089	rs143431312	T	C	0.013421	|| id:ieu-b-5089	TRUE	reported	igd
20	39179822	0.0966467	0.00915886	1.4e-25		ieu-b-5089	rs1883711	C	G	0.031027	|| id:ieu-b-5089	TRUE	reported	igd
20	39780932	0.0150438	0.00343957	3.8e-06		ieu-b-5089	rs6093446	A	G	0.287403	|| id:ieu-b-5089	TRUE	reported	igd
20	62907521	0.0176008	0.00388809	8.1e-07		ieu-b-5089	rs1060347	T	G	0.201486	|| id:ieu-b-5089	TRUE	reported	igd
20	17804068	0.0209368	0.00424827	8.1e-07		ieu-b-5089	rs61433703	A	G	0.163109	|| id:ieu-b-5089	TRUE	reported	igd
20	43042364	-0.0600209	0.00893083	3.4e-11		ieu-b-5089	rs1800961	T	C	0.03125	|| id:ieu-b-5089	TRUE	reported	igd
20	62657752	0.0215468	0.00483745	3.4e-06		ieu-b-5089	rs111490162	A	G	0.11699	|| id:ieu-b-5089	TRUE	reported	igd
20	17844684	-0.0241678	0.00328009	1.5e-14		ieu-b-5089	rs2618566	T	G	0.660523	|| id:ieu-b-5089	TRUE	reported	igd
20	34159447	-0.0256724	0.00380038	3.4e-12		ieu-b-5089	rs224440	G	C	0.212666	|| id:ieu-b-5089	TRUE	reported	igd
21	33078365	0.0387303	0.0075393	6.2e-07		ieu-b-5089	rs73201530	A	G	0.045209	|| id:ieu-b-5089	TRUE	reported	igd
21	40698166	0.0155198	0.00314509	3.7e-07		ieu-b-5089	rs2005933	G	A	0.570518	|| id:ieu-b-5089	TRUE	reported	igd
22	21999229	-0.0211625	0.00427551	4e-07		ieu-b-5089	rs5754508	G	C	0.179202	|| id:ieu-b-5089	TRUE	reported	igd

## Sheet: HDL-C
chr.exposure	pos.exposure	beta.exposure	se.exposure	pval.exposure	samplesize.exposure	id.exposure	SNP	effect_allele.exposure	other_allele.exposure	eaf.exposure	exposure	mr_keep.exposure	pval_origin.exposure	data_source.exposure
1	40035928	-0.0452296	0.00239482	1.50003e-79		ieu-b-109	rs3768321	T	G	0.196691	|| id:ieu-b-109	TRUE	reported	igd
1	72751552	0.0129627	0.00241363	7.79992e-08		ieu-b-109	rs2613499	G	A	0.191307	|| id:ieu-b-109	TRUE	reported	igd
1	230297778	0.0596431	0.00195409	1e-200		ieu-b-109	rs2281718	T	A	0.612575	|| id:ieu-b-109	TRUE	reported	igd
1	234853268	0.0152472	0.00190783	1.29987e-15		ieu-b-109	rs557933	C	A	0.520349	|| id:ieu-b-109	TRUE	reported	igd
1	145536716	0.0637585	0.0100718	2.39999e-10		ieu-b-109	rs185073199	A	T	0.010267	|| id:ieu-b-109	TRUE	reported	igd
1	156038058	-0.0361204	0.00640878	1.7e-08		ieu-b-109	rs61748951	A	C	0.024073	|| id:ieu-b-109	TRUE	reported	igd
1	178515312	-0.018056	0.00190061	2.09991e-21		ieu-b-109	rs4650994	A	G	0.531842	|| id:ieu-b-109	TRUE	reported	igd
1	1705945	-0.0108102	0.00203714	1.09999e-07		ieu-b-109	rs11260629	C	T	0.679134	|| id:ieu-b-109	TRUE	reported	igd
1	205677148	0.0141665	0.00193802	2.70023e-13		ieu-b-109	rs3747973	G	A	0.592542	|| id:ieu-b-109	TRUE	reported	igd
1	212416989	0.0126835	0.00196658	1.09999e-10		ieu-b-109	rs2516331	A	C	0.375524	|| id:ieu-b-109	TRUE	reported	igd
1	82377091	0.00907433	0.00196561	3.89996e-06		ieu-b-109	rs3790912	T	C	0.377572	|| id:ieu-b-109	TRUE	reported	igd
1	85721194	-0.00946815	0.00190246	6.49995e-07		ieu-b-109	rs10873696	T	C	0.498257	|| id:ieu-b-109	TRUE	reported	igd
1	39677475	0.0303569	0.00560168	5.99998e-08		ieu-b-109	rs141239468	T	C	0.032206	|| id:ieu-b-109	TRUE	reported	igd
1	109817590	0.0288629	0.00229106	2.19989e-36		ieu-b-109	rs12740374	T	G	0.221008	|| id:ieu-b-109	TRUE	reported	igd
1	63156043	0.0155365	0.00199819	7.50067e-15		ieu-b-109	rs1168114	G	A	0.65237	|| id:ieu-b-109	TRUE	reported	igd
1	66110878	0.0136256	0.00198162	6.20012e-12		ieu-b-109	rs61783272	G	T	0.365462	|| id:ieu-b-109	TRUE	reported	igd
1	205039295	-0.012857	0.00238655	7.19996e-08		ieu-b-109	rs56283998	C	A	0.198413	|| id:ieu-b-109	TRUE	reported	igd
1	230653399	0.0131876	0.0026863	9.09997e-07		ieu-b-109	rs853008	T	A	0.149455	|| id:ieu-b-109	TRUE	reported	igd
1	145630111	0.0491144	0.00841625	5.39995e-09		ieu-b-109	rs75246752	C	G	0.012897	|| id:ieu-b-109	TRUE	reported	igd
1	182328198	0.0436872	0.00756751	7.79992e-09		ieu-b-109	rs141440048	T	C	0.017665	|| id:ieu-b-109	TRUE	reported	igd
1	98340139	-0.0134991	0.00271627	6.69993e-07		ieu-b-109	rs17379561	T	A	0.142996	|| id:ieu-b-109	TRUE	reported	igd
1	110232983	0.031071	0.00212905	3.10027e-48		ieu-b-109	rs140584594	G	A	0.729761	|| id:ieu-b-109	TRUE	reported	igd
1	201809918	-0.0099823	0.00201004	6.80002e-07		ieu-b-109	rs903678	A	G	0.336942	|| id:ieu-b-109	TRUE	reported	igd
1	161101890	0.00983808	0.00196042	5.19996e-07		ieu-b-109	rs7517289	C	A	0.38182	|| id:ieu-b-109	TRUE	reported	igd
1	150940625	0.0214529	0.00229757	9.8992e-21		ieu-b-109	rs267738	G	T	0.219354	|| id:ieu-b-109	TRUE	reported	igd
1	23710475	0.0144252	0.00193744	9.70063e-14		ieu-b-109	rs2298632	T	C	0.498073	|| id:ieu-b-109	TRUE	reported	igd
1	61721857	0.0199447	0.00392336	3.69999e-07		ieu-b-109	rs147780530	T	G	0.063909	|| id:ieu-b-109	TRUE	reported	igd
1	219673143	-0.0148213	0.00191599	1e-14		ieu-b-109	rs12046972	C	T	0.564083	|| id:ieu-b-109	TRUE	reported	igd
1	224427133	-0.0277897	0.00508558	4.60002e-08		ieu-b-109	rs76962725	A	G	0.037253	|| id:ieu-b-109	TRUE	reported	igd
1	183215798	0.0121519	0.00249481	1.09999e-06		ieu-b-109	rs75394497	A	C	0.174951	|| id:ieu-b-109	TRUE	reported	igd
1	220970028	0.0276562	0.00207854	2.09991e-40		ieu-b-109	rs2642438	G	A	0.702698	|| id:ieu-b-109	TRUE	reported	igd
1	935222	-0.01241	0.00194099	1.6e-10		ieu-b-109	rs2298214	A	C	0.577365	|| id:ieu-b-109	TRUE	reported	igd
1	28241083	0.020954	0.00380651	3.69999e-08		ieu-b-109	rs17185052	A	G	0.067249	|| id:ieu-b-109	TRUE	reported	igd
1	235107864	-0.0147524	0.0029218	4.39997e-07		ieu-b-109	rs34022603	T	C	0.121353	|| id:ieu-b-109	TRUE	reported	igd
1	243331684	-0.0223746	0.00477354	2.80001e-06		ieu-b-109	rs116434918	C	T	0.042272	|| id:ieu-b-109	TRUE	reported	igd
1	93846653	0.0288148	0.0024568	9.09913e-32		ieu-b-109	rs771481	A	T	0.18382	|| id:ieu-b-109	TRUE	reported	igd
1	171416256	-0.0184297	0.00326047	1.6e-08		ieu-b-109	rs12740811	G	A	0.094047	|| id:ieu-b-109	TRUE	reported	igd
1	182136401	-0.0257183	0.00202534	6.00067e-37		ieu-b-109	rs61805075	A	G	0.328694	|| id:ieu-b-109	TRUE	reported	igd
1	161614490	0.0129458	0.00197832	6.00067e-11		ieu-b-109	rs1771582	G	T	0.557402	|| id:ieu-b-109	TRUE	reported	igd
1	110267651	-0.0145519	0.00222909	6.70039e-11		ieu-b-109	rs12045101	T	C	0.240857	|| id:ieu-b-109	TRUE	reported	igd
1	110437378	-0.00959402	0.0020343	2.39999e-06		ieu-b-109	rs12401850	A	G	0.35278	|| id:ieu-b-109	TRUE	reported	igd
1	71569951	-0.0137839	0.00292112	2.39999e-06		ieu-b-109	rs9326094	A	T	0.12007	|| id:ieu-b-109	TRUE	reported	igd
1	14994807	-0.0116858	0.00234282	6.1e-07		ieu-b-109	rs1028388	A	G	0.207819	|| id:ieu-b-109	TRUE	reported	igd
1	27021913	-0.0810512	0.00636562	3.90032e-37		ieu-b-109	rs114165349	C	G	0.023124	|| id:ieu-b-109	TRUE	reported	igd
2	86768170	0.0120518	0.00260905	3.89996e-06		ieu-b-109	rs61547860	A	G	0.157569	|| id:ieu-b-109	TRUE	reported	igd
2	111839021	0.0128638	0.00215716	2.5e-09		ieu-b-109	rs2196808	C	T	0.731961	|| id:ieu-b-109	TRUE	reported	igd
2	21231524	0.0592694	0.00235237	4.4978e-140		ieu-b-109	rs676210	A	G	0.205227	|| id:ieu-b-109	TRUE	reported	igd
2	65279414	0.0149623	0.00196239	2.39994e-14		ieu-b-109	rs2723065	G	A	0.376773	|| id:ieu-b-109	TRUE	reported	igd
2	200881067	-0.0101624	0.00201523	4.60002e-07		ieu-b-109	rs3106091	C	T	0.662988	|| id:ieu-b-109	TRUE	reported	igd
2	211540507	-0.0189073	0.00204367	2.19989e-20		ieu-b-109	rs1047891	A	C	0.315582	|| id:ieu-b-109	TRUE	reported	igd
2	3639909	-0.0249227	0.00249807	1.9002e-23		ieu-b-109	rs13402475	G	C	0.815115	|| id:ieu-b-109	TRUE	reported	igd
2	36820390	-0.00955857	0.00199831	1.7e-06		ieu-b-109	rs2372604	T	G	0.380206	|| id:ieu-b-109	TRUE	reported	igd
2	111929881	-0.022797	0.00420447	5.89997e-08		ieu-b-109	rs61484463	C	T	0.054454	|| id:ieu-b-109	TRUE	reported	igd
2	121347612	0.0147369	0.0022133	2.80027e-11		ieu-b-109	rs11688682	C	G	0.270836	|| id:ieu-b-109	TRUE	reported	igd
2	128627845	-0.0109889	0.00193692	1.40001e-08		ieu-b-109	rs13012321	G	A	0.410208	|| id:ieu-b-109	TRUE	reported	igd
2	144248718	-0.010678	0.00197229	6.19998e-08		ieu-b-109	rs35789697	A	G	0.368941	|| id:ieu-b-109	TRUE	reported	igd
2	147871114	0.0115829	0.00195974	3.40001e-09		ieu-b-109	rs1083470	A	G	0.615717	|| id:ieu-b-109	TRUE	reported	igd
2	227232047	0.012897	0.0021638	2.5e-09		ieu-b-109	rs12475332	G	T	0.261038	|| id:ieu-b-109	TRUE	reported	igd
2	30478453	-0.0108666	0.00190325	1.09999e-08		ieu-b-109	rs2362541	G	T	0.507519	|| id:ieu-b-109	TRUE	reported	igd
2	32381964	0.0247988	0.00498309	6.49995e-07		ieu-b-109	rs72796869	T	C	0.03909	|| id:ieu-b-109	TRUE	reported	igd
2	85543222	0.0136654	0.00192434	1.20005e-12		ieu-b-109	rs4599108	T	C	0.487654	|| id:ieu-b-109	TRUE	reported	igd
2	136407479	0.0167827	0.00217146	1.10002e-14		ieu-b-109	rs1446585	G	A	0.244295	|| id:ieu-b-109	TRUE	reported	igd
2	254215	0.0138956	0.00197564	1.99986e-12		ieu-b-109	rs17713879	A	G	0.364695	|| id:ieu-b-109	TRUE	reported	igd
2	178122365	0.0119544	0.00204776	5.30005e-09		ieu-b-109	rs12471433	C	A	0.319648	|| id:ieu-b-109	TRUE	reported	igd
2	159534889	-0.00956678	0.00197211	1.2e-06		ieu-b-109	rs2711040	T	C	0.608505	|| id:ieu-b-109	TRUE	reported	igd
2	242413908	0.0101013	0.001967	2.80001e-07		ieu-b-109	rs10196248	C	A	0.371887	|| id:ieu-b-109	TRUE	reported	igd
2	173906149	0.0166457	0.00253339	5.00035e-11		ieu-b-109	rs3754749	G	A	0.172786	|| id:ieu-b-109	TRUE	reported	igd
2	161091633	-0.0319379	0.00582274	4.09996e-08		ieu-b-109	rs112350227	T	C	0.02764	|| id:ieu-b-109	TRUE	reported	igd
2	163132346	0.034865	0.00628394	2.90001e-08		ieu-b-109	rs78456138	T	C	0.024098	|| id:ieu-b-109	TRUE	reported	igd
2	58975143	-0.0106002	0.00191315	2.99999e-08		ieu-b-109	rs12986742	C	T	0.475905	|| id:ieu-b-109	TRUE	reported	igd
2	66709468	0.0115225	0.00191933	1.89998e-09		ieu-b-109	rs6705285	T	G	0.609068	|| id:ieu-b-109	TRUE	reported	igd
2	100796850	0.0145946	0.00223535	6.59933e-11		ieu-b-109	rs7583067	T	C	0.240114	|| id:ieu-b-109	TRUE	reported	igd
2	229016917	-0.0098895	0.00201192	8.9e-07		ieu-b-109	rs10211055	C	T	0.340269	|| id:ieu-b-109	TRUE	reported	igd
2	242237902	0.0150155	0.0019816	3.50026e-14		ieu-b-109	rs59104589	T	C	0.358286	|| id:ieu-b-109	TRUE	reported	igd
2	220165527	-0.041406	0.0079133	1.7e-07		ieu-b-109	rs79047930	T	C	0.014585	|| id:ieu-b-109	TRUE	reported	igd
2	20371380	-0.0183154	0.00191879	1.39991e-21		ieu-b-109	rs907866	A	G	0.445487	|| id:ieu-b-109	TRUE	reported	igd
2	48962291	-0.0223923	0.00223885	1.50003e-23		ieu-b-109	rs17326656	T	G	0.238666	|| id:ieu-b-109	TRUE	reported	igd
2	188257985	-0.0106588	0.00205124	2e-07		ieu-b-109	rs1398061	T	C	0.685381	|| id:ieu-b-109	TRUE	reported	igd
2	203477868	-0.0206565	0.00208041	3.10027e-23		ieu-b-109	rs72926946	A	C	0.296376	|| id:ieu-b-109	TRUE	reported	igd
2	219699999	-0.0783702	0.00490443	1.80011e-57		ieu-b-109	rs78058190	A	G	0.050415	|| id:ieu-b-109	TRUE	reported	igd
2	227099180	-0.0434706	0.00198833	5.90201e-106		ieu-b-109	rs2943645	T	C	0.646663	|| id:ieu-b-109	TRUE	reported	igd
2	165528876	0.0277324	0.00194608	4.49987e-46		ieu-b-109	rs13389219	T	C	0.392619	|| id:ieu-b-109	TRUE	reported	igd
2	54165846	0.0092063	0.00191908	1.6e-06		ieu-b-109	rs805361	T	G	0.440061	|| id:ieu-b-109	TRUE	reported	igd
2	55287835	-0.0100012	0.00191012	1.6e-07		ieu-b-109	rs2968796	C	T	0.477083	|| id:ieu-b-109	TRUE	reported	igd
2	42602387	0.0131918	0.0021847	1.6e-09		ieu-b-109	rs12998038	T	C	0.258702	|| id:ieu-b-109	TRUE	reported	igd
2	44781729	-0.0105739	0.00201058	1.40001e-07		ieu-b-109	rs7609431	G	C	0.661171	|| id:ieu-b-109	TRUE	reported	igd
3	172397868	0.00949359	0.00196579	1.40001e-06		ieu-b-109	rs483772	T	C	0.471273	|| id:ieu-b-109	TRUE	reported	igd
3	173107443	-0.00982197	0.00191363	2.90001e-07		ieu-b-109	rs247975	C	T	0.532077	|| id:ieu-b-109	TRUE	reported	igd
3	153238877	-0.0127407	0.0022658	1.89998e-08		ieu-b-109	rs77320712	T	G	0.235452	|| id:ieu-b-109	TRUE	reported	igd
3	160082284	-0.0113866	0.0019083	2.39999e-09		ieu-b-109	rs76247316	C	T	0.479856	|| id:ieu-b-109	TRUE	reported	igd
3	71679148	0.0149538	0.00193085	9.60064e-15		ieu-b-109	rs830620	T	C	0.415386	|| id:ieu-b-109	TRUE	reported	igd
3	73753919	0.0109557	0.0020846	1.5e-07		ieu-b-109	rs13323457	G	C	0.307745	|| id:ieu-b-109	TRUE	reported	igd
3	36960660	0.0115687	0.00193999	2.5e-09		ieu-b-109	rs7622114	A	C	0.581017	|| id:ieu-b-109	TRUE	reported	igd
3	123054770	-0.0125748	0.00220598	1.2e-08		ieu-b-109	rs72964564	C	A	0.250244	|| id:ieu-b-109	TRUE	reported	igd
3	150066540	-0.0406667	0.00408672	2.49977e-23		ieu-b-109	rs62271373	A	T	0.059972	|| id:ieu-b-109	TRUE	reported	igd
3	89802741	-0.0126521	0.00269861	2.80001e-06		ieu-b-109	rs9830880	T	G	0.156033	|| id:ieu-b-109	TRUE	reported	igd
3	185524081	-0.0114453	0.00209955	5e-08		ieu-b-109	rs4686392	G	A	0.290715	|| id:ieu-b-109	TRUE	reported	igd
3	185822353	-0.0303325	0.00277034	6.70039e-28		ieu-b-109	rs10513801	G	T	0.137151	|| id:ieu-b-109	TRUE	reported	igd
3	185878140	0.0167458	0.00198206	2.90001e-17		ieu-b-109	rs13087167	C	G	0.632997	|| id:ieu-b-109	TRUE	reported	igd
3	50041313	0.0225207	0.00190864	3.90032e-32		ieu-b-109	rs6765484	T	C	0.472827	|| id:ieu-b-109	TRUE	reported	igd
3	133478557	-0.0108964	0.00191344	1.2e-08		ieu-b-109	rs6762415	G	T	0.535292	|| id:ieu-b-109	TRUE	reported	igd
3	134685352	0.00889044	0.00191838	3.59998e-06		ieu-b-109	rs6782446	T	C	0.446353	|| id:ieu-b-109	TRUE	reported	igd
3	135880410	0.0277595	0.00242471	2.39994e-30		ieu-b-109	rs9647335	T	A	0.191928	|| id:ieu-b-109	TRUE	reported	igd
3	52501451	-0.0239454	0.00243213	7.19946e-23		ieu-b-109	rs2159607	T	G	0.810874	|| id:ieu-b-109	TRUE	reported	igd
3	63990807	0.0110942	0.00212597	1.79999e-07		ieu-b-109	rs11922435	T	C	0.278122	|| id:ieu-b-109	TRUE	reported	igd
3	108867705	0.0111652	0.00192369	6.49995e-09		ieu-b-109	rs4855582	T	C	0.429621	|| id:ieu-b-109	TRUE	reported	igd
3	171969077	-0.00919163	0.00190576	1.40001e-06		ieu-b-109	rs7652177	G	C	0.504678	|| id:ieu-b-109	TRUE	reported	igd
3	185931174	0.0173197	0.00226775	2.19989e-14		ieu-b-109	rs2268840	C	T	0.22846	|| id:ieu-b-109	TRUE	reported	igd
3	12351223	-0.0523418	0.00593955	1.20005e-18		ieu-b-109	rs12485478	G	A	0.026562	|| id:ieu-b-109	TRUE	reported	igd
3	14966481	0.0177374	0.00350946	4.30002e-07		ieu-b-109	rs2013488	C	G	0.92	|| id:ieu-b-109	TRUE	reported	igd
3	196073072	-0.0136573	0.00217361	3.29997e-10		ieu-b-109	rs9877304	A	G	0.263307	|| id:ieu-b-109	TRUE	reported	igd
3	12589926	-0.0141901	0.0019232	1.59993e-13		ieu-b-109	rs9862043	A	G	0.502437	|| id:ieu-b-109	TRUE	reported	igd
3	156244888	0.0128019	0.00258159	7.10003e-07		ieu-b-109	rs62285077	T	C	0.166418	|| id:ieu-b-109	TRUE	reported	igd
3	47172407	-0.0147841	0.00250895	3.79997e-09		ieu-b-109	rs62246443	C	T	0.174261	|| id:ieu-b-109	TRUE	reported	igd
3	64879209	-0.00940109	0.00191499	9.09997e-07		ieu-b-109	rs704443	G	C	0.461284	|| id:ieu-b-109	TRUE	reported	igd
3	24885336	0.00954977	0.00207627	4.20001e-06		ieu-b-109	rs67530303	G	C	0.326386	|| id:ieu-b-109	TRUE	reported	igd
3	87037543	0.0220769	0.00332887	3.29989e-11		ieu-b-109	rs13066793	G	A	0.090115	|| id:ieu-b-109	TRUE	reported	igd
3	131642852	-0.0150376	0.00216684	3.90032e-12		ieu-b-109	rs1225053	C	T	0.264492	|| id:ieu-b-109	TRUE	reported	igd
3	119529113	-0.0299026	0.00386524	1e-14		ieu-b-109	rs3732356	T	G	0.933782	|| id:ieu-b-109	TRUE	reported	igd
3	157299527	0.0149447	0.0031448	2e-06		ieu-b-109	rs9714122	C	A	0.105887	|| id:ieu-b-109	TRUE	reported	igd
3	15846011	0.0159634	0.00203024	3.80014e-15		ieu-b-109	rs13097947	C	T	0.649315	|| id:ieu-b-109	TRUE	reported	igd
4	151296384	-0.00979441	0.00207493	2.39999e-06		ieu-b-109	rs17504352	T	G	0.316801	|| id:ieu-b-109	TRUE	reported	igd
4	69361441	0.0158208	0.00201889	4.60045e-15		ieu-b-109	rs35473170	A	G	0.654347	|| id:ieu-b-109	TRUE	reported	igd
4	69533217	0.0112127	0.00192565	5.80003e-09		ieu-b-109	rs1349852	C	A	0.475293	|| id:ieu-b-109	TRUE	reported	igd
4	106069013	-0.0129532	0.00236408	4.30002e-08		ieu-b-109	rs62331150	T	G	0.205141	|| id:ieu-b-109	TRUE	reported	igd
4	109650804	-0.0606564	0.0106257	1.09999e-08		ieu-b-109	rs535234952	T	A	0.009879	|| id:ieu-b-109	TRUE	reported	igd
4	37151533	0.0118698	0.00191595	5.80003e-10		ieu-b-109	rs2098918	T	C	0.45513	|| id:ieu-b-109	TRUE	reported	igd
4	38946448	-0.0118685	0.00252829	2.69998e-06		ieu-b-109	rs6840077	T	C	0.171913	|| id:ieu-b-109	TRUE	reported	igd
4	26047616	-0.0253693	0.00254909	2.49977e-23		ieu-b-109	rs73243877	G	A	0.168086	|| id:ieu-b-109	TRUE	reported	igd
4	177946670	-0.0522274	0.0109883	2e-06		ieu-b-109	rs149605224	A	T	0.009267	|| id:ieu-b-109	TRUE	reported	igd
4	18034463	-0.0154721	0.00279889	3.2e-08		ieu-b-109	rs71603401	G	A	0.136851	|| id:ieu-b-109	TRUE	reported	igd
4	24626903	-0.0111888	0.00195359	1e-08		ieu-b-109	rs1395221	T	G	0.397646	|| id:ieu-b-109	TRUE	reported	igd
4	120035180	0.0138083	0.00246597	2.1e-08		ieu-b-109	rs10031010	A	G	0.184617	|| id:ieu-b-109	TRUE	reported	igd
4	103953389	-0.0152024	0.00267698	1.40001e-08		ieu-b-109	rs1383732	G	A	0.149969	|| id:ieu-b-109	TRUE	reported	igd
4	41421444	0.0116882	0.00251395	3.29997e-06		ieu-b-109	rs11724650	A	G	0.174563	|| id:ieu-b-109	TRUE	reported	igd
4	87976359	-0.0193662	0.00195327	3.59998e-23		ieu-b-109	rs1471251	T	A	0.398159	|| id:ieu-b-109	TRUE	reported	igd
4	146403165	0.0178695	0.00270341	3.80014e-11		ieu-b-109	rs13144151	G	A	0.850001	|| id:ieu-b-109	TRUE	reported	igd
4	39700173	0.0140251	0.00190973	2.09991e-13		ieu-b-109	rs1055582	T	C	0.505231	|| id:ieu-b-109	TRUE	reported	igd
4	89723065	-0.0200444	0.00191167	1e-25		ieu-b-109	rs6824451	A	G	0.464071	|| id:ieu-b-109	TRUE	reported	igd
4	2250109	0.0149836	0.00273775	4.39997e-08		ieu-b-109	rs880674	C	T	0.142056	|| id:ieu-b-109	TRUE	reported	igd
4	83917037	0.0127921	0.00216664	3.50002e-09		ieu-b-109	rs13111599	G	A	0.737196	|| id:ieu-b-109	TRUE	reported	igd
4	28214339	-0.025695	0.00494087	2e-07		ieu-b-109	rs61794092	G	A	0.040193	|| id:ieu-b-109	TRUE	reported	igd
4	55526251	0.0139172	0.00195824	1.20005e-12		ieu-b-109	rs2237035	T	G	0.385886	|| id:ieu-b-109	TRUE	reported	igd
4	57948224	0.0100188	0.0019402	2.39999e-07		ieu-b-109	rs1718859	C	T	0.584578	|| id:ieu-b-109	TRUE	reported	igd
4	143744809	-0.00909523	0.00198007	4.39997e-06		ieu-b-109	rs7660533	A	C	0.371783	|| id:ieu-b-109	TRUE	reported	igd
4	157706904	0.0118717	0.00204326	6.19998e-09		ieu-b-109	rs4691379	T	C	0.318939	|| id:ieu-b-109	TRUE	reported	igd
4	140884105	0.00961574	0.00203793	2.39999e-06		ieu-b-109	rs769670	T	C	0.329372	|| id:ieu-b-109	TRUE	reported	igd
4	967445	0.0164073	0.00192431	1.50003e-17		ieu-b-109	rs13137144	A	G	0.461454	|| id:ieu-b-109	TRUE	reported	igd
4	77145954	0.00980047	0.00191004	2.90001e-07		ieu-b-109	rs7667229	A	C	0.507971	|| id:ieu-b-109	TRUE	reported	igd
4	99796777	0.0139886	0.00193372	4.70002e-13		ieu-b-109	rs7665587	C	T	0.42208	|| id:ieu-b-109	TRUE	reported	igd
4	103188709	-0.080346	0.00362445	6.99842e-109		ieu-b-109	rs13107325	T	C	0.074942	|| id:ieu-b-109	TRUE	reported	igd
4	11332801	0.0151017	0.00293799	2.69998e-07		ieu-b-109	rs17468437	A	T	0.124617	|| id:ieu-b-109	TRUE	reported	igd
5	108656635	0.0113186	0.00194381	5.80003e-09		ieu-b-109	rs1862205	A	G	0.404725	|| id:ieu-b-109	TRUE	reported	igd
5	43578942	-0.0253654	0.00522314	1.2e-06		ieu-b-109	rs535120050	A	G	0.036968	|| id:ieu-b-109	TRUE	reported	igd
5	131121165	-0.0316669	0.00510538	5.60003e-10		ieu-b-109	rs188502504	C	T	0.03643	|| id:ieu-b-109	TRUE	reported	igd
5	96869270	0.029599	0.00600648	8.30004e-07		ieu-b-109	rs147512464	C	A	0.025782	|| id:ieu-b-109	TRUE	reported	igd
5	103944020	-0.0104796	0.00192064	4.90004e-08		ieu-b-109	rs254024	T	G	0.438476	|| id:ieu-b-109	TRUE	reported	igd
5	167466119	0.0145551	0.00309601	2.59998e-06		ieu-b-109	rs7714553	T	C	0.108429	|| id:ieu-b-109	TRUE	reported	igd
5	180225919	-0.013255	0.00247639	8.70001e-08		ieu-b-109	rs62405458	T	C	0.182638	|| id:ieu-b-109	TRUE	reported	igd
5	39522481	0.0133996	0.00199892	1.99986e-11		ieu-b-109	rs2910949	G	T	0.354888	|| id:ieu-b-109	TRUE	reported	igd
5	134441457	-0.0114752	0.00194192	3.40001e-09		ieu-b-109	rs254562	G	A	0.409277	|| id:ieu-b-109	TRUE	reported	igd
5	145566062	0.00977659	0.00210496	3.40001e-06		ieu-b-109	rs55665974	C	T	0.289772	|| id:ieu-b-109	TRUE	reported	igd
5	149211868	0.0133235	0.00206513	1.09999e-10		ieu-b-109	rs32578	A	G	0.309015	|| id:ieu-b-109	TRUE	reported	igd
5	152752962	0.0151282	0.00307264	8.50002e-07		ieu-b-109	rs304888	A	G	0.109032	|| id:ieu-b-109	TRUE	reported	igd
5	1282414	-0.0122469	0.00201433	1.2e-09		ieu-b-109	rs7725218	A	G	0.338422	|| id:ieu-b-109	TRUE	reported	igd
5	118729286	0.0164171	0.00215576	2.60016e-14		ieu-b-109	rs1045241	T	C	0.271252	|| id:ieu-b-109	TRUE	reported	igd
5	81316739	-0.012681	0.00261322	1.2e-06		ieu-b-109	rs78976832	G	A	0.163461	|| id:ieu-b-109	TRUE	reported	igd
5	82815158	0.028084	0.0047884	4.49997e-09		ieu-b-109	rs115912456	G	A	0.041265	|| id:ieu-b-109	TRUE	reported	igd
5	170612546	-0.0118996	0.00205717	7.29995e-09		ieu-b-109	rs2339234	A	G	0.683004	|| id:ieu-b-109	TRUE	reported	igd
5	294352	-0.0141813	0.00304594	3.2e-06		ieu-b-109	rs76265983	G	A	0.132432	|| id:ieu-b-109	TRUE	reported	igd
5	55860781	-0.0305137	0.00242026	1.9002e-36		ieu-b-109	rs3936511	G	A	0.192016	|| id:ieu-b-109	TRUE	reported	igd
5	153363334	-0.0133638	0.00197414	1.29987e-11		ieu-b-109	rs390299	A	G	0.63209	|| id:ieu-b-109	TRUE	reported	igd
5	75003678	0.0190053	0.0019521	2.09991e-22		ieu-b-109	rs2307111	C	T	0.394924	|| id:ieu-b-109	TRUE	reported	igd
5	78475423	0.0120071	0.00195336	7.90005e-10		ieu-b-109	rs10053349	C	T	0.390258	|| id:ieu-b-109	TRUE	reported	igd
5	176742506	-0.0125947	0.00260558	1.29999e-06		ieu-b-109	rs12659737	C	T	0.839684	|| id:ieu-b-109	TRUE	reported	igd
5	12795630	0.00907762	0.00192203	2.30001e-06		ieu-b-109	rs34863893	A	G	0.482507	|| id:ieu-b-109	TRUE	reported	igd
5	52664796	-0.0111648	0.00197152	1.5e-08		ieu-b-109	rs11948445	G	A	0.41053	|| id:ieu-b-109	TRUE	reported	igd
5	53405314	-0.02987	0.00403491	1.29987e-13		ieu-b-109	rs116006942	A	G	0.060798	|| id:ieu-b-109	TRUE	reported	igd
5	112188456	0.0110337	0.00199469	3.2e-08		ieu-b-109	rs454968	C	T	0.644812	|| id:ieu-b-109	TRUE	reported	igd
5	127441861	-0.0148994	0.00221907	1.9002e-11		ieu-b-109	rs9327468	A	C	0.755398	|| id:ieu-b-109	TRUE	reported	igd
5	144490411	-0.010139	0.00205471	8e-07		ieu-b-109	rs13178930	G	A	0.319172	|| id:ieu-b-109	TRUE	reported	igd
5	180416174	-0.060325	0.00841064	7.39946e-13		ieu-b-109	rs138354839	A	C	0.015099	|| id:ieu-b-109	TRUE	reported	igd
5	158003020	-0.0196653	0.00226256	3.59998e-18		ieu-b-109	rs2963468	G	A	0.235297	|| id:ieu-b-109	TRUE	reported	igd
6	96177964	0.0279163	0.00584617	1.79999e-06		ieu-b-109	rs4320378	C	T	0.972236	|| id:ieu-b-109	TRUE	reported	igd
6	111834954	-0.0141347	0.00227602	5.30005e-10		ieu-b-109	rs4947121	C	T	0.773594	|| id:ieu-b-109	TRUE	reported	igd
6	139831981	0.0197069	0.00196961	1.39991e-23		ieu-b-109	rs635769	C	T	0.628046	|| id:ieu-b-109	TRUE	reported	igd
6	153457548	0.0146574	0.00190666	1.50003e-14		ieu-b-109	rs1281959	G	C	0.525716	|| id:ieu-b-109	TRUE	reported	igd
6	127452581	-0.0202674	0.00190382	1.80011e-26		ieu-b-109	rs2800710	C	T	0.51821	|| id:ieu-b-109	TRUE	reported	igd
6	43757896	-0.0341901	0.00190975	1.10002e-71		ieu-b-109	rs998584	A	C	0.482733	|| id:ieu-b-109	TRUE	reported	igd
6	43781092	-0.0147324	0.00297684	7.49998e-07		ieu-b-109	rs36184164	G	T	0.115191	|| id:ieu-b-109	TRUE	reported	igd
6	32571508	0.0179285	0.00202709	9.20026e-19		ieu-b-109	rs111841857	A	G	0.615157	|| id:ieu-b-109	TRUE	reported	igd
6	20313120	-0.0121004	0.00208231	6.19998e-09		ieu-b-109	rs9465693	A	C	0.304872	|| id:ieu-b-109	TRUE	reported	igd
6	32191118	0.034859	0.00657779	1.2e-07		ieu-b-109	rs2854048	A	G	0.021548	|| id:ieu-b-109	TRUE	reported	igd
6	33772761	0.0116856	0.00225832	2.30001e-07		ieu-b-109	rs3763253	G	A	0.231686	|| id:ieu-b-109	TRUE	reported	igd
6	34335088	-0.0535763	0.00468184	2.49977e-30		ieu-b-109	rs147627829	A	G	0.043706	|| id:ieu-b-109	TRUE	reported	igd
6	34745682	-0.0255061	0.00205198	1.80011e-35		ieu-b-109	rs9296128	A	G	0.312474	|| id:ieu-b-109	TRUE	reported	igd
6	98574560	0.0136601	0.00190807	8.10028e-13		ieu-b-109	rs968050	T	C	0.48238	|| id:ieu-b-109	TRUE	reported	igd
6	163736204	-0.0129674	0.00197315	5.00035e-11		ieu-b-109	rs9306	C	T	0.422601	|| id:ieu-b-109	TRUE	reported	igd
6	16825137	0.0131835	0.00210043	3.50002e-10		ieu-b-109	rs1240820	A	G	0.293164	|| id:ieu-b-109	TRUE	reported	igd
6	143247161	0.0178151	0.00275536	1e-10		ieu-b-109	rs62428831	C	T	0.141547	|| id:ieu-b-109	TRUE	reported	igd
6	20486798	0.012606	0.00243933	2.39999e-07		ieu-b-109	rs4134963	T	C	0.189913	|| id:ieu-b-109	TRUE	reported	igd
6	161005388	-0.0569166	0.00310573	5.10035e-75		ieu-b-109	rs571848809	A	G	0.105486	|| id:ieu-b-109	TRUE	reported	igd
6	139226630	-0.0108405	0.0019091	1.40001e-08		ieu-b-109	rs2750411	G	T	0.4919	|| id:ieu-b-109	TRUE	reported	igd
6	160543148	-0.0194829	0.00374634	2e-07		ieu-b-109	rs12208357	T	C	0.069993	|| id:ieu-b-109	TRUE	reported	igd
6	31300286	-0.0273073	0.0020592	3.90032e-40		ieu-b-109	rs6902116	G	A	0.322025	|| id:ieu-b-109	TRUE	reported	igd
6	137035861	-0.0101438	0.00190712	1e-07		ieu-b-109	rs7773798	T	A	0.513955	|| id:ieu-b-109	TRUE	reported	igd
6	26265200	0.00976174	0.00201643	1.29999e-06		ieu-b-109	rs12661552	A	G	0.338597	|| id:ieu-b-109	TRUE	reported	igd
6	76383884	0.00925559	0.0020004	3.69999e-06		ieu-b-109	rs35462268	A	T	0.459668	|| id:ieu-b-109	TRUE	reported	igd
6	79509367	-0.00898981	0.00196154	4.60002e-06		ieu-b-109	rs7756996	C	A	0.380359	|| id:ieu-b-109	TRUE	reported	igd
6	41703041	-0.0141972	0.00219368	9.70063e-11		ieu-b-109	rs6939861	A	G	0.261916	|| id:ieu-b-109	TRUE	reported	igd
6	108988184	-0.0101222	0.00209348	1.29999e-06		ieu-b-109	rs2153960	A	G	0.7108	|| id:ieu-b-109	TRUE	reported	igd
6	109510972	-0.0190636	0.00198411	7.39946e-22		ieu-b-109	rs7757193	A	G	0.365318	|| id:ieu-b-109	TRUE	reported	igd
6	116322349	0.0161905	0.00194099	7.29962e-17		ieu-b-109	rs6934962	T	C	0.40151	|| id:ieu-b-109	TRUE	reported	igd
6	7255610	0.0138981	0.00243644	1.2e-08		ieu-b-109	rs75479205	G	A	0.189496	|| id:ieu-b-109	TRUE	reported	igd
6	55436342	0.021478	0.00436898	8.79995e-07		ieu-b-109	rs147546536	A	G	0.051215	|| id:ieu-b-109	TRUE	reported	igd
6	31195996	-0.0149641	0.00212072	1.69981e-12		ieu-b-109	rs7769059	A	G	0.283374	|| id:ieu-b-109	TRUE	reported	igd
7	147745910	0.00980703	0.00203332	1.40001e-06		ieu-b-109	rs2527047	T	C	0.332073	|| id:ieu-b-109	TRUE	reported	igd
7	150331377	-0.0170378	0.00247025	5.30029e-12		ieu-b-109	rs34940374	A	G	0.182973	|| id:ieu-b-109	TRUE	reported	igd
7	25861138	-0.0102103	0.0022123	3.89996e-06		ieu-b-109	rs12535837	T	C	0.247377	|| id:ieu-b-109	TRUE	reported	igd
7	28189411	0.00895318	0.0019046	2.59998e-06		ieu-b-109	rs1635852	C	T	0.507166	|| id:ieu-b-109	TRUE	reported	igd
7	36178616	-0.0158736	0.00238492	2.80027e-11		ieu-b-109	rs2726114	G	A	0.799731	|| id:ieu-b-109	TRUE	reported	igd
7	109103912	0.0110554	0.00198306	2.5e-08		ieu-b-109	rs12705595	A	G	0.37337	|| id:ieu-b-109	TRUE	reported	igd
7	101737327	-0.0109672	0.0019342	1.40001e-08		ieu-b-109	rs201441	G	T	0.580679	|| id:ieu-b-109	TRUE	reported	igd
7	72823777	-0.0398667	0.0070049	1.29999e-08		ieu-b-109	rs42125	G	A	0.023208	|| id:ieu-b-109	TRUE	reported	igd
7	134669523	-0.0161895	0.00273371	3.2e-09		ieu-b-109	rs73151974	T	C	0.144024	|| id:ieu-b-109	TRUE	reported	igd
7	106962948	0.0170396	0.00227819	7.50067e-14		ieu-b-109	rs77605964	A	G	0.226924	|| id:ieu-b-109	TRUE	reported	igd
7	74225196	-0.0250241	0.0044341	1.7e-08		ieu-b-109	rs587607693	A	G	0.058438	|| id:ieu-b-109	TRUE	reported	igd
7	130430930	0.0296707	0.00191012	2.09991e-54		ieu-b-109	rs4731701	T	C	0.493001	|| id:ieu-b-109	TRUE	reported	igd
7	39302102	0.0122368	0.00266125	4.30002e-06		ieu-b-109	rs73126501	T	C	0.153283	|| id:ieu-b-109	TRUE	reported	igd
7	12247330	-0.0121653	0.00201452	1.6e-09		ieu-b-109	rs6460894	C	T	0.339247	|| id:ieu-b-109	TRUE	reported	igd
7	139054395	0.0120543	0.00226451	1e-07		ieu-b-109	rs11768023	A	T	0.230381	|| id:ieu-b-109	TRUE	reported	igd
7	150540196	-0.016879	0.00203772	1.20005e-16		ieu-b-109	rs7794796	T	C	0.332335	|| id:ieu-b-109	TRUE	reported	igd
7	36292925	-0.0108953	0.00191009	1.2e-08		ieu-b-109	rs35580606	G	A	0.516902	|| id:ieu-b-109	TRUE	reported	igd
7	17920253	-0.0272272	0.00194811	2.19989e-44		ieu-b-109	rs17138358	C	G	0.398392	|| id:ieu-b-109	TRUE	reported	igd
7	130419958	-0.0122834	0.00242928	4.30002e-07		ieu-b-109	rs290805	T	C	0.189799	|| id:ieu-b-109	TRUE	reported	igd
7	1051664	-0.0204944	0.00192772	2.09991e-26		ieu-b-109	rs10233430	C	T	0.427019	|| id:ieu-b-109	TRUE	reported	igd
7	95011948	0.0294539	0.00474735	5.49997e-10		ieu-b-109	rs183906992	C	T	0.04275	|| id:ieu-b-109	TRUE	reported	igd
7	50289669	0.01764	0.00203822	4.90004e-18		ieu-b-109	rs55935382	A	C	0.32503	|| id:ieu-b-109	TRUE	reported	igd
7	44790807	-0.0149913	0.00284519	1.40001e-07		ieu-b-109	rs55812947	C	T	0.128943	|| id:ieu-b-109	TRUE	reported	igd
7	6456091	0.0258181	0.00214379	2.09991e-33		ieu-b-109	rs13235365	T	C	0.273616	|| id:ieu-b-109	TRUE	reported	igd
7	73039406	0.0372262	0.00237772	2.99985e-55		ieu-b-109	rs35493868	G	C	0.202024	|| id:ieu-b-109	TRUE	reported	igd
7	26397239	0.0166573	0.0019113	2.90001e-18		ieu-b-109	rs1534696	A	C	0.540992	|| id:ieu-b-109	TRUE	reported	igd
8	19872339	-0.144197	0.00563687	2.50035e-144		ieu-b-109	rs80005209	G	T	0.029614	|| id:ieu-b-109	TRUE	reported	igd
8	19941656	0.0678721	0.00587239	6.70039e-31		ieu-b-109	rs75662196	C	G	0.027941	|| id:ieu-b-109	TRUE	reported	igd
8	38327630	-0.0102497	0.00193337	1.09999e-07		ieu-b-109	rs17182002	A	C	0.40201	|| id:ieu-b-109	TRUE	reported	igd
8	126629328	-0.020416	0.00211032	3.90032e-22		ieu-b-109	rs4871624	G	T	0.286726	|| id:ieu-b-109	TRUE	reported	igd
8	96302719	0.0158841	0.00327034	1.2e-06		ieu-b-109	rs62524406	T	G	0.093283	|| id:ieu-b-109	TRUE	reported	igd
8	105907833	-0.0119226	0.00218189	4.60002e-08		ieu-b-109	rs2290866	T	C	0.253153	|| id:ieu-b-109	TRUE	reported	igd
8	106583872	0.00972267	0.00191077	3.59998e-07		ieu-b-109	rs1470684	G	A	0.559021	|| id:ieu-b-109	TRUE	reported	igd
8	9720946	0.0168525	0.00234262	6.29941e-13		ieu-b-109	rs10108282	A	T	0.205724	|| id:ieu-b-109	TRUE	reported	igd
8	61526400	0.0115804	0.00220604	1.5e-07		ieu-b-109	rs684573	C	A	0.244816	|| id:ieu-b-109	TRUE	reported	igd
8	9151688	0.0208827	0.00320387	7.10068e-11		ieu-b-109	rs49675	A	G	0.098073	|| id:ieu-b-109	TRUE	reported	igd
8	121896783	0.0255866	0.00552477	3.59998e-06		ieu-b-109	rs61661053	A	C	0.030688	|| id:ieu-b-109	TRUE	reported	igd
8	126445055	-0.0440494	0.00442834	2.60016e-23		ieu-b-109	rs72647336	A	G	0.056628	|| id:ieu-b-109	TRUE	reported	igd
8	72459889	-0.0259912	0.00353253	1.9002e-13		ieu-b-109	rs13269725	G	A	0.078342	|| id:ieu-b-109	TRUE	reported	igd
8	103876780	0.0206138	0.00245873	5.10035e-17		ieu-b-109	rs2247355	T	C	0.182679	|| id:ieu-b-109	TRUE	reported	igd
8	19845612	-0.0776969	0.00795635	1.59993e-22		ieu-b-109	rs142288236	T	C	0.01469	|| id:ieu-b-109	TRUE	reported	igd
8	64489601	0.0124132	0.00244324	3.79997e-07		ieu-b-109	rs4737653	T	G	0.812576	|| id:ieu-b-109	TRUE	reported	igd
8	71338185	-0.0150661	0.00193097	6.09958e-15		ieu-b-109	rs10504477	C	T	0.412192	|| id:ieu-b-109	TRUE	reported	igd
8	73439070	0.0127918	0.00214104	2.30001e-09		ieu-b-109	rs1431659	G	A	0.728463	|| id:ieu-b-109	TRUE	reported	igd
8	95997165	-0.016225	0.00273721	3.09999e-09		ieu-b-109	rs61596977	T	C	0.140363	|| id:ieu-b-109	TRUE	reported	igd
8	6593115	0.0097523	0.00201514	1.29999e-06		ieu-b-109	rs2980679	C	G	0.663694	|| id:ieu-b-109	TRUE	reported	igd
8	9183358	0.0872902	0.00329366	9.09913e-155		ieu-b-109	rs9987289	G	A	0.908737	|| id:ieu-b-109	TRUE	reported	igd
8	19692425	-0.0551041	0.00908791	1.29999e-09		ieu-b-109	rs75032664	G	C	0.012909	|| id:ieu-b-109	TRUE	reported	igd
8	19871080	0.170089	0.00964674	1.39991e-69		ieu-b-109	rs75609851	A	G	0.010454	|| id:ieu-b-109	TRUE	reported	igd
8	74826565	-0.014614	0.00301212	1.2e-06		ieu-b-109	rs35687905	C	T	0.112949	|| id:ieu-b-109	TRUE	reported	igd
8	19662937	-0.0939759	0.00728238	4.19952e-38		ieu-b-109	rs79153732	T	C	0.017377	|| id:ieu-b-109	TRUE	reported	igd
8	19910292	0.089343	0.00862169	3.69999e-25		ieu-b-109	rs61435086	C	T	0.012312	|| id:ieu-b-109	TRUE	reported	igd
8	116601894	0.0316197	0.00191959	5.79963e-61		ieu-b-109	rs6469605	T	C	0.568501	|| id:ieu-b-109	TRUE	reported	igd
8	87777391	-0.0091765	0.001912	1.6e-06		ieu-b-109	rs10085929	C	A	0.439738	|| id:ieu-b-109	TRUE	reported	igd
8	34406540	0.0112399	0.00197917	1.40001e-08		ieu-b-109	rs7826177	C	T	0.635428	|| id:ieu-b-109	TRUE	reported	igd
8	126480367	0.0360061	0.00199228	5.19996e-73		ieu-b-109	rs4871603	T	C	0.653471	|| id:ieu-b-109	TRUE	reported	igd
8	144302570	0.0331985	0.00243942	3.50026e-42		ieu-b-109	rs7817574	C	T	0.185003	|| id:ieu-b-109	TRUE	reported	igd
8	144496772	-0.0149745	0.0023285	1.29999e-10		ieu-b-109	rs4875043	C	A	0.216821	|| id:ieu-b-109	TRUE	reported	igd
8	19810787	0.133778	0.00346421	1e-200		ieu-b-109	rs343	A	C	0.08307	|| id:ieu-b-109	TRUE	reported	igd
8	19817476	0.12651	0.00669305	1.10002e-79		ieu-b-109	rs308	G	T	0.020639	|| id:ieu-b-109	TRUE	reported	igd
8	19906156	-0.0440664	0.00634192	3.69999e-12		ieu-b-109	rs140064750	C	T	0.024546	|| id:ieu-b-109	TRUE	reported	igd
9	13676484	0.00974951	0.00192392	4e-07		ieu-b-109	rs7855395	G	A	0.571135	|| id:ieu-b-109	TRUE	reported	igd
9	136919416	0.0147205	0.00215114	7.70016e-12		ieu-b-109	rs2520096	G	A	0.270192	|| id:ieu-b-109	TRUE	reported	igd
9	107661742	-0.0686515	0.00216181	1e-200		ieu-b-109	rs2740488	C	A	0.265328	|| id:ieu-b-109	TRUE	reported	igd
9	92177897	-0.0122524	0.00194377	2.90001e-10		ieu-b-109	rs7036107	G	A	0.51098	|| id:ieu-b-109	TRUE	reported	igd
9	95382297	-0.0161688	0.00251034	1.2e-10		ieu-b-109	rs12686780	T	C	0.174998	|| id:ieu-b-109	TRUE	reported	igd
9	1033773	-0.0112791	0.00207361	5.30005e-08		ieu-b-109	rs1567353	G	C	0.307514	|| id:ieu-b-109	TRUE	reported	igd
9	136149830	0.0231547	0.00245365	3.80014e-21		ieu-b-109	rs532436	A	G	0.184606	|| id:ieu-b-109	TRUE	reported	igd
9	117129592	0.013468	0.00191042	1.80011e-12		ieu-b-109	rs10119644	A	T	0.493902	|| id:ieu-b-109	TRUE	reported	igd
9	107586753	0.0465396	0.00284369	3.40017e-60		ieu-b-109	rs2066714	C	T	0.128622	|| id:ieu-b-109	TRUE	reported	igd
9	11564335	0.0092525	0.0019579	2.30001e-06		ieu-b-109	rs10809524	T	C	0.388215	|| id:ieu-b-109	TRUE	reported	igd
9	35654262	-0.011155	0.00219548	3.79997e-07		ieu-b-109	rs56021343	T	G	0.255902	|| id:ieu-b-109	TRUE	reported	igd
9	19357812	0.0213545	0.00310695	6.29941e-12		ieu-b-109	rs12351518	C	G	0.105761	|| id:ieu-b-109	TRUE	reported	igd
9	86552205	0.0152447	0.0023168	4.70002e-11		ieu-b-109	rs7853377	G	A	0.216224	|| id:ieu-b-109	TRUE	reported	igd
9	94096751	-0.0136704	0.00269554	3.89996e-07		ieu-b-109	rs75655058	T	C	0.158852	|| id:ieu-b-109	TRUE	reported	igd
9	15304782	0.0498241	0.00273951	6.4998e-74		ieu-b-109	rs686030	A	C	0.858823	|| id:ieu-b-109	TRUE	reported	igd
9	28410683	-0.011989	0.00203583	3.89996e-09		ieu-b-109	rs1412234	C	T	0.327133	|| id:ieu-b-109	TRUE	reported	igd
9	131562232	-0.0131524	0.00211658	5.19996e-10		ieu-b-109	rs2417125	G	A	0.284014	|| id:ieu-b-109	TRUE	reported	igd
9	106603816	0.0670758	0.010029	2.29985e-11		ieu-b-109	rs74500135	C	T	0.009847	|| id:ieu-b-109	TRUE	reported	igd
9	107576246	-0.0333565	0.00240571	1e-43		ieu-b-109	rs2297409	A	G	0.194635	|| id:ieu-b-109	TRUE	reported	igd
9	107721423	0.0159741	0.00192237	9.60064e-17		ieu-b-109	rs1125873	T	A	0.492135	|| id:ieu-b-109	TRUE	reported	igd
9	107732530	0.0288034	0.0052496	4.09996e-08		ieu-b-109	rs147772065	C	G	0.034794	|| id:ieu-b-109	TRUE	reported	igd
10	65191645	0.0138679	0.00190752	3.59998e-13		ieu-b-109	rs7924036	T	G	0.503377	|| id:ieu-b-109	TRUE	reported	igd
10	126696496	-0.0116112	0.00191759	1.40001e-09		ieu-b-109	rs1970811	C	T	0.457743	|| id:ieu-b-109	TRUE	reported	igd
10	94839642	0.0191803	0.0019152	1.29987e-23		ieu-b-109	rs2068888	A	G	0.450441	|| id:ieu-b-109	TRUE	reported	igd
10	33647091	0.0173063	0.0021841	2.29985e-15		ieu-b-109	rs2804894	A	G	0.734831	|| id:ieu-b-109	TRUE	reported	igd
10	17265447	0.0127581	0.00193081	3.90032e-11		ieu-b-109	rs11254464	C	T	0.423107	|| id:ieu-b-109	TRUE	reported	igd
10	5257647	-0.0140187	0.00264396	1.09999e-07		ieu-b-109	rs75406471	A	G	0.154193	|| id:ieu-b-109	TRUE	reported	igd
10	75695724	-0.0114066	0.00218471	1.79999e-07		ieu-b-109	rs2688624	G	T	0.744591	|| id:ieu-b-109	TRUE	reported	igd
10	80954251	0.0156949	0.00193455	4.90004e-16		ieu-b-109	rs703966	A	G	0.418881	|| id:ieu-b-109	TRUE	reported	igd
10	99767024	-0.0108186	0.00203982	1.09999e-07		ieu-b-109	rs482787	C	T	0.325445	|| id:ieu-b-109	TRUE	reported	igd
10	101891222	0.0107203	0.00194289	3.40001e-08		ieu-b-109	rs12781812	T	G	0.400915	|| id:ieu-b-109	TRUE	reported	igd
10	113977211	-0.0305779	0.00274115	6.79986e-29		ieu-b-109	rs12411732	A	G	0.145572	|| id:ieu-b-109	TRUE	reported	igd
10	46100529	-0.0335391	0.00714927	2.69998e-06		ieu-b-109	rs12774026	A	C	0.01817	|| id:ieu-b-109	TRUE	reported	igd
10	33967489	-0.0172909	0.00262706	4.60045e-11		ieu-b-109	rs34045894	A	G	0.15624	|| id:ieu-b-109	TRUE	reported	igd
10	30480724	-0.0337646	0.00698816	1.40001e-06		ieu-b-109	rs112791499	T	C	0.020102	|| id:ieu-b-109	TRUE	reported	igd
10	76970613	-0.00900661	0.00191966	2.69998e-06		ieu-b-109	rs11543	C	G	0.543959	|| id:ieu-b-109	TRUE	reported	igd
10	18567275	0.028734	0.00627116	4.60002e-06		ieu-b-109	rs117090315	G	A	0.023743	|| id:ieu-b-109	TRUE	reported	igd
10	45978598	0.0287501	0.00223129	5.50047e-38		ieu-b-109	rs11239536	A	T	0.240967	|| id:ieu-b-109	TRUE	reported	igd
10	95309022	0.0238735	0.00288231	1.20005e-16		ieu-b-109	rs10786114	T	C	0.874851	|| id:ieu-b-109	TRUE	reported	igd
10	129152608	-0.0100312	0.00195404	2.80001e-07		ieu-b-109	rs10764990	A	G	0.607799	|| id:ieu-b-109	TRUE	reported	igd
10	113940329	-0.0360998	0.0021336	3.19963e-64		ieu-b-109	rs2792751	C	T	0.725031	|| id:ieu-b-109	TRUE	reported	igd
10	118404620	-0.00942577	0.00191146	8.19993e-07		ieu-b-109	rs2301179	G	A	0.498763	|| id:ieu-b-109	TRUE	reported	igd
10	57538210	-0.0218304	0.00455083	1.6e-06		ieu-b-109	rs117388422	T	C	0.047071	|| id:ieu-b-109	TRUE	reported	igd
10	121641900	0.0103923	0.00194626	9.29994e-08		ieu-b-109	rs9420286	A	G	0.600603	|| id:ieu-b-109	TRUE	reported	igd
10	126354554	0.0107977	0.00191159	1.6e-08		ieu-b-109	rs10901802	C	G	0.520073	|| id:ieu-b-109	TRUE	reported	igd
10	33448764	-0.0233289	0.00409245	1.2e-08		ieu-b-109	rs11009262	T	G	0.057318	|| id:ieu-b-109	TRUE	reported	igd
10	13670261	0.0106342	0.00230178	3.79997e-06		ieu-b-109	rs10906427	T	C	0.220378	|| id:ieu-b-109	TRUE	reported	igd
10	16086173	-0.0109642	0.00232226	2.30001e-06		ieu-b-109	rs10737009	G	A	0.778268	|| id:ieu-b-109	TRUE	reported	igd
11	117095283	0.074037	0.0037879	4.49987e-85		ieu-b-109	rs59781045	T	C	0.068117	|| id:ieu-b-109	TRUE	reported	igd
11	75451281	-0.0349311	0.00261254	8.99912e-41		ieu-b-109	rs559355	T	A	0.1573	|| id:ieu-b-109	TRUE	reported	igd
11	30418246	-0.011708	0.00205455	1.2e-08		ieu-b-109	rs564832	C	T	0.315005	|| id:ieu-b-109	TRUE	reported	igd
11	89992008	-0.0115619	0.00214202	6.80002e-08		ieu-b-109	rs7131449	A	G	0.273469	|| id:ieu-b-109	TRUE	reported	igd
11	65473798	-0.0185663	0.00209928	9.20026e-19		ieu-b-109	rs10750766	A	C	0.709866	|| id:ieu-b-109	TRUE	reported	igd
11	66066993	0.0161709	0.00193852	7.29962e-17		ieu-b-109	rs4930352	T	G	0.494128	|| id:ieu-b-109	TRUE	reported	igd
11	95320808	-0.0167378	0.00248678	1.69981e-11		ieu-b-109	rs11021232	C	T	0.18096	|| id:ieu-b-109	TRUE	reported	igd
11	130721080	-0.0126442	0.00269265	2.69998e-06		ieu-b-109	rs55816411	T	C	0.151261	|| id:ieu-b-109	TRUE	reported	igd
11	111421906	0.0295589	0.0048659	1.2e-09		ieu-b-109	rs117847213	G	A	0.040812	|| id:ieu-b-109	TRUE	reported	igd
11	47056760	0.0237905	0.00439532	6.19998e-08		ieu-b-109	rs55960458	T	A	0.050134	|| id:ieu-b-109	TRUE	reported	igd
11	47326073	0.0445866	0.00203342	1.39959e-106		ieu-b-109	rs12575456	A	G	0.321829	|| id:ieu-b-109	TRUE	reported	igd
11	45794136	-0.015359	0.00313338	9.49992e-07		ieu-b-109	rs11038647	C	A	0.102836	|| id:ieu-b-109	TRUE	reported	igd
11	26281664	-0.019721	0.00391998	4.90004e-07		ieu-b-109	rs1461396	G	C	0.06375	|| id:ieu-b-109	TRUE	reported	igd
11	437088	-0.0108432	0.00232341	3.09999e-06		ieu-b-109	rs7482356	C	T	0.786423	|| id:ieu-b-109	TRUE	reported	igd
11	110008700	-0.0156041	0.00221603	1.9002e-12		ieu-b-109	rs643186	C	T	0.75379	|| id:ieu-b-109	TRUE	reported	igd
11	14561945	0.0392148	0.00574877	8.99912e-12		ieu-b-109	rs79634051	C	G	0.028177	|| id:ieu-b-109	TRUE	reported	igd
11	27748493	-0.0218885	0.00235533	1.50003e-20		ieu-b-109	rs17309930	A	C	0.205132	|| id:ieu-b-109	TRUE	reported	igd
11	43628749	0.0111747	0.00195535	1.09999e-08		ieu-b-109	rs4755720	T	C	0.60743	|| id:ieu-b-109	TRUE	reported	igd
11	118952371	-0.0178217	0.00193829	3.80014e-20		ieu-b-109	rs4614	G	A	0.406222	|| id:ieu-b-109	TRUE	reported	igd
11	380315	-0.0315912	0.00506695	4.49997e-10		ieu-b-109	rs117291242	T	C	0.036567	|| id:ieu-b-109	TRUE	reported	igd
11	2190951	0.00984341	0.00197941	6.59994e-07		ieu-b-109	rs6356	T	C	0.361481	|| id:ieu-b-109	TRUE	reported	igd
11	2936952	-0.0262633	0.00329991	1.69981e-15		ieu-b-109	rs16928809	A	G	0.093089	|| id:ieu-b-109	TRUE	reported	igd
11	62603644	-0.0268923	0.00468314	9.29994e-09		ieu-b-109	rs117762989	T	C	0.043022	|| id:ieu-b-109	TRUE	reported	igd
11	76266172	-0.0105204	0.00191315	3.79997e-08		ieu-b-109	rs2155220	T	C	0.437951	|| id:ieu-b-109	TRUE	reported	igd
11	77710112	-0.0132171	0.00287995	4.39997e-06		ieu-b-109	rs4945231	A	C	0.126485	|| id:ieu-b-109	TRUE	reported	igd
11	116714293	-0.203479	0.0101857	8.69961e-89		ieu-b-109	rs141469619	G	A	0.009879	|| id:ieu-b-109	TRUE	reported	igd
11	122524951	0.0234498	0.00219817	1.39991e-26		ieu-b-109	rs11218738	A	G	0.249489	|| id:ieu-b-109	TRUE	reported	igd
11	131451943	-0.00895333	0.00192396	3.29997e-06		ieu-b-109	rs2512893	G	C	0.566689	|| id:ieu-b-109	TRUE	reported	igd
11	47676170	0.0158503	0.00190123	7.59976e-17		ieu-b-109	rs7107356	G	A	0.506623	|| id:ieu-b-109	TRUE	reported	igd
11	61592362	-0.0562241	0.00199551	1.1995e-174		ieu-b-109	rs174566	G	A	0.350061	|| id:ieu-b-109	TRUE	reported	igd
11	64021821	-0.0364373	0.00335268	1.59993e-27		ieu-b-109	rs2302263	T	C	0.088695	|| id:ieu-b-109	TRUE	reported	igd
11	14444543	0.0177441	0.00275943	1.29999e-10		ieu-b-109	rs61884030	C	T	0.13949	|| id:ieu-b-109	TRUE	reported	igd
11	116648917	0.10544	0.00279456	1e-200		ieu-b-109	rs964184	C	G	0.866364	|| id:ieu-b-109	TRUE	reported	igd
12	125434716	0.0139982	0.00223013	3.50002e-10		ieu-b-109	rs4078216	A	G	0.240088	|| id:ieu-b-109	TRUE	reported	igd
12	84017043	0.0114281	0.00198606	8.70001e-09		ieu-b-109	rs2645979	A	G	0.357369	|| id:ieu-b-109	TRUE	reported	igd
12	56368078	-0.0114694	0.00192933	2.80001e-09		ieu-b-109	rs11171710	A	G	0.44814	|| id:ieu-b-109	TRUE	reported	igd
12	106912570	-0.0108096	0.00219397	8.40001e-07		ieu-b-109	rs28475238	T	C	0.252932	|| id:ieu-b-109	TRUE	reported	igd
12	110048015	0.0184432	0.00191998	7.50067e-22		ieu-b-109	rs7299698	T	C	0.440728	|| id:ieu-b-109	TRUE	reported	igd
12	111884608	0.0265387	0.00190452	3.90032e-44		ieu-b-109	rs3184504	C	T	0.517322	|| id:ieu-b-109	TRUE	reported	igd
12	20579392	0.0145459	0.00237104	8.50002e-10		ieu-b-109	rs7488780	C	G	0.204263	|| id:ieu-b-109	TRUE	reported	igd
12	71113087	-0.0109363	0.00191911	1.2e-08		ieu-b-109	rs2137537	C	T	0.54435	|| id:ieu-b-109	TRUE	reported	igd
12	6499533	0.0132851	0.00275931	1.5e-06		ieu-b-109	rs2286599	A	G	0.14169	|| id:ieu-b-109	TRUE	reported	igd
12	6731818	0.020513	0.00248318	1.39991e-16		ieu-b-109	rs10774439	A	G	0.814891	|| id:ieu-b-109	TRUE	reported	igd
12	123354980	0.0444483	0.0052756	3.59998e-17		ieu-b-109	rs74985067	A	G	0.033978	|| id:ieu-b-109	TRUE	reported	igd
12	33715933	0.0115056	0.00201679	1.2e-08		ieu-b-109	rs7316878	C	T	0.43366	|| id:ieu-b-109	TRUE	reported	igd
12	93968256	-0.0108704	0.0022656	1.6e-06		ieu-b-109	rs1316739	A	G	0.229219	|| id:ieu-b-109	TRUE	reported	igd
12	124496316	0.0351047	0.0020654	8.69961e-65		ieu-b-109	rs1054852	G	A	0.376936	|| id:ieu-b-109	TRUE	reported	igd
12	125326153	-0.036108	0.00235185	3.40017e-53		ieu-b-109	rs7136506	C	T	0.2164	|| id:ieu-b-109	TRUE	reported	igd
12	71560003	0.00931264	0.00191424	1.09999e-06		ieu-b-109	rs7978961	C	A	0.501416	|| id:ieu-b-109	TRUE	reported	igd
12	123736345	-0.0246069	0.00215667	3.69999e-30		ieu-b-109	rs2337632	G	A	0.626074	|| id:ieu-b-109	TRUE	reported	igd
12	125265201	-0.041665	0.00206455	1.39991e-90		ieu-b-109	rs921919	A	G	0.669162	|| id:ieu-b-109	TRUE	reported	igd
12	6861043	-0.010591	0.00191618	3.29997e-08		ieu-b-109	rs2302367	C	T	0.490625	|| id:ieu-b-109	TRUE	reported	igd
12	26803949	0.00996763	0.00194809	3.09999e-07		ieu-b-109	rs7969023	C	T	0.405313	|| id:ieu-b-109	TRUE	reported	igd
12	82496055	-0.0108005	0.00222616	1.2e-06		ieu-b-109	rs12825792	C	T	0.244061	|| id:ieu-b-109	TRUE	reported	igd
12	57839173	0.0306111	0.00222442	4.40048e-43		ieu-b-109	rs61352607	T	G	0.240851	|| id:ieu-b-109	TRUE	reported	igd
12	93120894	-0.00887423	0.00190712	3.29997e-06		ieu-b-109	rs4760491	T	A	0.467756	|| id:ieu-b-109	TRUE	reported	igd
12	101888063	0.0106864	0.00192189	2.69998e-08		ieu-b-109	rs1012306	T	C	0.561193	|| id:ieu-b-109	TRUE	reported	igd
12	26281858	-0.011599	0.00222951	2e-07		ieu-b-109	rs10842679	G	C	0.759112	|| id:ieu-b-109	TRUE	reported	igd
12	122465535	-0.0105882	0.00204096	2.1e-07		ieu-b-109	rs1169094	G	A	0.32305	|| id:ieu-b-109	TRUE	reported	igd
12	69889712	-0.0100371	0.00199839	5.1e-07		ieu-b-109	rs7308110	G	A	0.350415	|| id:ieu-b-109	TRUE	reported	igd
12	47599360	0.0101789	0.0020655	8.30004e-07		ieu-b-109	rs11183795	C	G	0.304827	|| id:ieu-b-109	TRUE	reported	igd
12	53760162	-0.0184574	0.00264401	2.90001e-12		ieu-b-109	rs58123204	G	A	0.153445	|| id:ieu-b-109	TRUE	reported	igd
12	57391292	0.0201986	0.00342748	3.79997e-09		ieu-b-109	rs58298943	T	C	0.084318	|| id:ieu-b-109	TRUE	reported	igd
12	20470199	0.0283661	0.00240558	4.30031e-32		ieu-b-109	rs11045171	G	A	0.197605	|| id:ieu-b-109	TRUE	reported	igd
13	112603618	0.0113975	0.00241924	2.5e-06		ieu-b-109	rs9635143	A	G	0.204685	|| id:ieu-b-109	TRUE	reported	igd
13	91991743	0.0110381	0.00231806	1.89998e-06		ieu-b-109	rs7995591	G	A	0.778073	|| id:ieu-b-109	TRUE	reported	igd
13	49750380	0.014349	0.00294996	1.09999e-06		ieu-b-109	rs112193159	C	G	0.120216	|| id:ieu-b-109	TRUE	reported	igd
13	41689067	-0.0266417	0.00363105	2.19989e-13		ieu-b-109	rs117230571	G	A	0.076958	|| id:ieu-b-109	TRUE	reported	igd
13	51201045	0.0171095	0.00293694	5.69994e-09		ieu-b-109	rs549058	T	G	0.120319	|| id:ieu-b-109	TRUE	reported	igd
13	113927208	0.0175151	0.00228914	1.99986e-14		ieu-b-109	rs9604045	T	G	0.253572	|| id:ieu-b-109	TRUE	reported	igd
13	71824582	-0.011403	0.00225834	4.39997e-07		ieu-b-109	rs12863082	C	T	0.235683	|| id:ieu-b-109	TRUE	reported	igd
13	82280706	-0.00904529	0.00194375	3.29997e-06		ieu-b-109	rs1029120	A	G	0.445644	|| id:ieu-b-109	TRUE	reported	igd
13	58467552	-0.0119004	0.00222532	8.9e-08		ieu-b-109	rs146992238	A	G	0.24493	|| id:ieu-b-109	TRUE	reported	igd
13	60703593	0.00954239	0.00194611	9.40005e-07		ieu-b-109	rs9317101	T	A	0.59323	|| id:ieu-b-109	TRUE	reported	igd
13	28604007	-0.0624148	0.00878921	1.20005e-12		ieu-b-109	rs76428106	C	T	0.01297	|| id:ieu-b-109	TRUE	reported	igd
13	29109514	0.0245973	0.00477075	2.5e-07		ieu-b-109	rs75556460	A	G	0.043039	|| id:ieu-b-109	TRUE	reported	igd
13	99236283	-0.0100382	0.00207579	1.29999e-06		ieu-b-109	rs34557659	A	G	0.315538	|| id:ieu-b-109	TRUE	reported	igd
13	109003805	-0.0446978	0.00759758	4e-09		ieu-b-109	rs150861794	T	C	0.018301	|| id:ieu-b-109	TRUE	reported	igd
13	72742343	-0.0126714	0.00242665	1.79999e-07		ieu-b-109	rs7996521	C	A	0.807011	|| id:ieu-b-109	TRUE	reported	igd
14	20938251	0.0121791	0.0022157	3.89996e-08		ieu-b-109	rs1760940	C	A	0.24702	|| id:ieu-b-109	TRUE	reported	igd
14	24793647	-0.00984724	0.00198979	7.49998e-07		ieu-b-109	rs6573722	C	T	0.388385	|| id:ieu-b-109	TRUE	reported	igd
14	33175822	0.0109986	0.00197003	2.39999e-08		ieu-b-109	rs1955512	A	G	0.575802	|| id:ieu-b-109	TRUE	reported	igd
14	74250126	0.0198764	0.00216717	4.70002e-20		ieu-b-109	rs13379043	C	T	0.28042	|| id:ieu-b-109	TRUE	reported	igd
14	52363937	0.0309014	0.00602484	2.90001e-07		ieu-b-109	rs117311385	G	A	0.026523	|| id:ieu-b-109	TRUE	reported	igd
14	69149814	-0.0232048	0.0041399	2.1e-08		ieu-b-109	rs4899251	T	C	0.942012	|| id:ieu-b-109	TRUE	reported	igd
14	69273090	0.0166703	0.00224786	1.20005e-13		ieu-b-109	rs367677	G	A	0.239995	|| id:ieu-b-109	TRUE	reported	igd
14	75377352	0.0151048	0.00192712	4.60045e-15		ieu-b-109	rs8014289	G	A	0.562282	|| id:ieu-b-109	TRUE	reported	igd
14	105262368	-0.0254741	0.00196826	2.60016e-38		ieu-b-109	rs2498786	G	C	0.615979	|| id:ieu-b-109	TRUE	reported	igd
14	103241799	0.0140932	0.00195101	5.10035e-13		ieu-b-109	rs7158166	C	T	0.593856	|| id:ieu-b-109	TRUE	reported	igd
14	77921120	0.00956044	0.00191787	6.19998e-07		ieu-b-109	rs11159261	C	T	0.533805	|| id:ieu-b-109	TRUE	reported	igd
14	52480621	-0.0114221	0.00215949	1.2e-07		ieu-b-109	rs6572807	G	A	0.266828	|| id:ieu-b-109	TRUE	reported	igd
14	89804276	0.0143116	0.00242102	3.40001e-09		ieu-b-109	rs3825669	G	A	0.804948	|| id:ieu-b-109	TRUE	reported	igd
14	90033046	0.0107673	0.00199482	6.80002e-08		ieu-b-109	rs17126047	C	T	0.643565	|| id:ieu-b-109	TRUE	reported	igd
14	92491853	0.0110637	0.00217045	3.40001e-07		ieu-b-109	rs2295171	C	T	0.292057	|| id:ieu-b-109	TRUE	reported	igd
14	98396293	-0.0106864	0.00192013	2.59998e-08		ieu-b-109	rs11622947	T	C	0.541136	|| id:ieu-b-109	TRUE	reported	igd
14	100903477	-0.015728	0.00288891	5.19996e-08		ieu-b-109	rs78942235	G	C	0.124887	|| id:ieu-b-109	TRUE	reported	igd
15	41888918	0.018911	0.0020591	4.19952e-20		ieu-b-109	rs7170463	G	A	0.311432	|| id:ieu-b-109	TRUE	reported	igd
15	99258710	0.0104322	0.00195982	1e-07		ieu-b-109	rs2018860	T	A	0.611622	|| id:ieu-b-109	TRUE	reported	igd
15	81391713	0.0120773	0.00221009	4.60002e-08		ieu-b-109	rs1509560	G	T	0.748643	|| id:ieu-b-109	TRUE	reported	igd
15	40649609	-0.01257	0.00257163	1e-06		ieu-b-109	rs71472433	C	A	0.165072	|| id:ieu-b-109	TRUE	reported	igd
15	58541419	0.0168479	0.00350231	1.5e-06		ieu-b-109	rs12591983	T	C	0.082004	|| id:ieu-b-109	TRUE	reported	igd
15	31637569	-0.0154472	0.00253932	1.2e-09		ieu-b-109	rs28510484	C	G	0.170462	|| id:ieu-b-109	TRUE	reported	igd
15	43130646	0.0149617	0.00246418	1.29999e-09		ieu-b-109	rs8028785	C	T	0.182545	|| id:ieu-b-109	TRUE	reported	igd
15	63469846	0.0148328	0.0019203	1.10002e-14		ieu-b-109	rs2588859	T	A	0.55673	|| id:ieu-b-109	TRUE	reported	igd
15	63886250	0.0124861	0.00191699	7.29962e-11		ieu-b-109	rs11071758	A	G	0.548755	|| id:ieu-b-109	TRUE	reported	igd
15	83511271	0.014345	0.00228637	3.50002e-10		ieu-b-109	rs1270076	G	A	0.776823	|| id:ieu-b-109	TRUE	reported	igd
15	58723426	0.117785	0.00230192	1e-200		ieu-b-109	rs1077835	G	A	0.220469	|| id:ieu-b-109	TRUE	reported	igd
15	74712937	-0.0238891	0.00336295	1.20005e-12		ieu-b-109	rs28362901	A	C	0.088332	|| id:ieu-b-109	TRUE	reported	igd
15	75371288	-0.0109488	0.00213653	2.99999e-07		ieu-b-109	rs112689982	A	G	0.273887	|| id:ieu-b-109	TRUE	reported	igd
15	23926332	-0.00940232	0.00202525	3.40001e-06		ieu-b-109	rs850796	C	T	0.377761	|| id:ieu-b-109	TRUE	reported	igd
15	98524162	-0.0224505	0.00448432	5.49997e-07		ieu-b-109	rs140066779	A	G	0.04775	|| id:ieu-b-109	TRUE	reported	igd
15	58577163	-0.0479223	0.0023419	4.60045e-93		ieu-b-109	rs10162642	A	G	0.211684	|| id:ieu-b-109	TRUE	reported	igd
15	58671765	-0.0968707	0.00201868	1e-200		ieu-b-109	rs1601935	T	G	0.65541	|| id:ieu-b-109	TRUE	reported	igd
15	43726625	-0.090543	0.00599215	1.39991e-51		ieu-b-109	rs150844304	C	A	0.025907	|| id:ieu-b-109	TRUE	reported	igd
16	57308423	0.0186142	0.00188524	5.40008e-23		ieu-b-109	rs11645157	G	T	0.494767	|| id:ieu-b-109	TRUE	reported	igd
16	15150505	0.0214263	0.00206787	3.69999e-25		ieu-b-109	rs12928099	A	C	0.29612	|| id:ieu-b-109	TRUE	reported	igd
16	23824885	-0.0127133	0.00237923	9.09997e-08		ieu-b-109	rs11649174	G	A	0.195459	|| id:ieu-b-109	TRUE	reported	igd
16	28868695	-0.0106638	0.00192428	2.99999e-08		ieu-b-109	rs62037364	A	G	0.403848	|| id:ieu-b-109	TRUE	reported	igd
16	85951258	0.0122457	0.00213341	9.49992e-09		ieu-b-109	rs12926854	G	A	0.269909	|| id:ieu-b-109	TRUE	reported	igd
16	66997756	-0.0629378	0.00871711	5.19996e-13		ieu-b-109	rs71647892	C	T	0.011842	|| id:ieu-b-109	TRUE	reported	igd
16	960725	0.00940599	0.00194272	1.29999e-06		ieu-b-109	rs742036	A	G	0.375325	|| id:ieu-b-109	TRUE	reported	igd
16	29994922	-0.0153035	0.00189151	5.90065e-16		ieu-b-109	rs3814883	T	C	0.482467	|| id:ieu-b-109	TRUE	reported	igd
16	56579961	-0.0944291	0.00849948	1.10002e-28		ieu-b-109	rs75152587	T	G	0.012738	|| id:ieu-b-109	TRUE	reported	igd
16	56679888	0.0675181	0.00701498	6.29941e-22		ieu-b-109	rs142493909	C	T	0.018669	|| id:ieu-b-109	TRUE	reported	igd
16	56834254	-0.106795	0.00325908	1e-200		ieu-b-109	rs79600951	G	C	0.092057	|| id:ieu-b-109	TRUE	reported	igd
16	56985139	0.143765	0.00192633	1e-200		ieu-b-109	rs9989419	G	A	0.605917	|| id:ieu-b-109	TRUE	reported	igd
16	57009137	-0.0974396	0.00603764	1.39991e-58		ieu-b-109	rs545858676	C	A	0.037212	|| id:ieu-b-109	TRUE	reported	igd
16	67940350	0.0587349	0.00295144	4.00037e-88		ieu-b-109	rs55781197	G	A	0.115034	|| id:ieu-b-109	TRUE	reported	igd
16	56801047	-0.0357435	0.00639957	2.30001e-08		ieu-b-109	rs79616633	T	C	0.022287	|| id:ieu-b-109	TRUE	reported	igd
16	57682700	0.0336454	0.00615907	4.70002e-08		ieu-b-109	rs138026745	A	G	0.025523	|| id:ieu-b-109	TRUE	reported	igd
16	88029685	-0.015349	0.00189969	6.4998e-16		ieu-b-109	rs11640494	A	G	0.456655	|| id:ieu-b-109	TRUE	reported	igd
16	69940361	-0.0102721	0.00193654	1.09999e-07		ieu-b-109	rs11075747	A	G	0.386318	|| id:ieu-b-109	TRUE	reported	igd
16	81534790	0.037299	0.00205659	1.59993e-73		ieu-b-109	rs2925979	C	T	0.699999	|| id:ieu-b-109	TRUE	reported	igd
16	2161796	0.016039	0.00318669	4.79999e-07		ieu-b-109	rs75510884	A	G	0.098441	|| id:ieu-b-109	TRUE	reported	igd
16	4677607	-0.0129107	0.00262254	8.50002e-07		ieu-b-109	rs1619528	T	G	0.173552	|| id:ieu-b-109	TRUE	reported	igd
17	17843396	-0.00917934	0.00194675	2.39999e-06		ieu-b-109	rs8070624	A	G	0.407315	|| id:ieu-b-109	TRUE	reported	igd
17	495327	-0.0188553	0.00241089	5.19996e-15		ieu-b-109	rs141062196	A	G	0.194436	|| id:ieu-b-109	TRUE	reported	igd
17	76769605	0.0109209	0.00192614	1.40001e-08		ieu-b-109	rs7218647	A	G	0.559041	|| id:ieu-b-109	TRUE	reported	igd
17	17476791	-0.0302694	0.00400552	4.10015e-14		ieu-b-109	rs9904004	G	A	0.060744	|| id:ieu-b-109	TRUE	reported	igd
17	28672885	-0.0133901	0.00198967	1.69981e-11		ieu-b-109	rs8071110	G	A	0.357279	|| id:ieu-b-109	TRUE	reported	igd
17	41874745	-0.168534	0.00575922	2.99916e-188		ieu-b-109	rs112259268	A	C	0.028404	|| id:ieu-b-109	TRUE	reported	igd
17	47000701	-0.01187	0.00197719	1.89998e-09		ieu-b-109	rs148312451	T	A	0.482933	|| id:ieu-b-109	TRUE	reported	igd
17	53366515	0.0106672	0.00197821	7.00003e-08		ieu-b-109	rs876720	G	A	0.37764	|| id:ieu-b-109	TRUE	reported	igd
17	65396360	0.0100731	0.0019806	3.69999e-07		ieu-b-109	rs4247361	A	G	0.408863	|| id:ieu-b-109	TRUE	reported	igd
17	66476258	-0.0115669	0.00221331	1.7e-07		ieu-b-109	rs11653751	C	T	0.248153	|| id:ieu-b-109	TRUE	reported	igd
17	76391653	0.0296373	0.00191152	3.19963e-54		ieu-b-109	rs4969141	T	C	0.489676	|| id:ieu-b-109	TRUE	reported	igd
17	66823805	-0.0466304	0.00408312	3.29989e-30		ieu-b-109	rs112001035	A	G	0.060492	|| id:ieu-b-109	TRUE	reported	igd
17	57175969	-0.0193703	0.0040988	2.30001e-06		ieu-b-109	rs112080381	C	T	0.057755	|| id:ieu-b-109	TRUE	reported	igd
17	40781561	-0.0175318	0.00212461	1.59993e-16		ieu-b-109	rs34138141	T	G	0.280655	|| id:ieu-b-109	TRUE	reported	igd
17	37853097	0.028238	0.00204079	1.50003e-43		ieu-b-109	rs2517951	T	C	0.677255	|| id:ieu-b-109	TRUE	reported	igd
17	46320031	0.0153126	0.003087	7.00003e-07		ieu-b-109	rs28481675	T	G	0.107899	|| id:ieu-b-109	TRUE	reported	igd
17	1967885	0.0143055	0.00300874	2e-06		ieu-b-109	rs72634004	G	C	0.113688	|| id:ieu-b-109	TRUE	reported	igd
17	3981148	-0.00977174	0.00203529	1.6e-06		ieu-b-109	rs8074454	C	G	0.326924	|| id:ieu-b-109	TRUE	reported	igd
17	7438834	0.01845	0.00202095	6.90081e-20		ieu-b-109	rs8081548	A	T	0.658521	|| id:ieu-b-109	TRUE	reported	igd
17	38489170	-0.0184015	0.00266206	4.79954e-12		ieu-b-109	rs2715554	G	A	0.150686	|| id:ieu-b-109	TRUE	reported	igd
17	8059117	-0.0124258	0.00205083	1.40001e-09		ieu-b-109	rs3027167	T	C	0.682038	|| id:ieu-b-109	TRUE	reported	igd
18	57739072	-0.0229777	0.00215861	1.80011e-26		ieu-b-109	rs11664369	T	C	0.267061	|| id:ieu-b-109	TRUE	reported	igd
18	19678537	-0.0143608	0.0022075	7.70016e-11		ieu-b-109	rs983663	G	A	0.251682	|| id:ieu-b-109	TRUE	reported	igd
18	29797958	0.0108517	0.00191658	1.5e-08		ieu-b-109	rs680321	C	T	0.456556	|| id:ieu-b-109	TRUE	reported	igd
18	47109955	0.290966	0.00830188	1e-200		ieu-b-109	rs77960347	G	A	0.013349	|| id:ieu-b-109	TRUE	reported	igd
18	47171888	0.0839587	0.0025068	1e-200		ieu-b-109	rs8086351	G	C	0.824212	|| id:ieu-b-109	TRUE	reported	igd
18	47429022	0.0300361	0.00280916	1.10002e-26		ieu-b-109	rs2298624	T	C	0.132532	|| id:ieu-b-109	TRUE	reported	igd
18	2983942	-0.00915902	0.00195594	2.80001e-06		ieu-b-109	rs589318	C	T	0.606451	|| id:ieu-b-109	TRUE	reported	igd
18	74976835	-0.0222691	0.0047661	2.99999e-06		ieu-b-109	rs59360013	T	C	0.041731	|| id:ieu-b-109	TRUE	reported	igd
18	11688562	-0.011907	0.00250167	1.89998e-06		ieu-b-109	rs72881064	A	G	0.175155	|| id:ieu-b-109	TRUE	reported	igd
18	46781014	0.0453058	0.00656295	5.10035e-12		ieu-b-109	rs150237291	C	T	0.021799	|| id:ieu-b-109	TRUE	reported	igd
18	104473	0.015477	0.00268496	8.19993e-09		ieu-b-109	rs56017932	C	G	0.20048	|| id:ieu-b-109	TRUE	reported	igd
18	58027496	0.0280646	0.00510538	3.89996e-08		ieu-b-109	rs73455693	A	G	0.037231	|| id:ieu-b-109	TRUE	reported	igd
18	21127910	0.0162767	0.00190927	1.50003e-17		ieu-b-109	rs2435307	T	C	0.48634	|| id:ieu-b-109	TRUE	reported	igd
18	22647270	-0.00954117	0.00192879	7.49998e-07		ieu-b-109	rs4800204	T	C	0.570303	|| id:ieu-b-109	TRUE	reported	igd
18	47147524	0.0828214	0.00912019	1.10002e-19		ieu-b-109	rs117687565	T	C	0.011819	|| id:ieu-b-109	TRUE	reported	igd
19	11348521	-0.0546353	0.00362928	3.19963e-51		ieu-b-109	rs3745683	A	G	0.074638	|| id:ieu-b-109	TRUE	reported	igd
19	56215439	-0.0121976	0.00258573	2.39999e-06		ieu-b-109	rs7255531	C	T	0.163168	|| id:ieu-b-109	TRUE	reported	igd
19	45251156	0.0120831	0.00195448	6.29999e-10		ieu-b-109	rs2965169	C	A	0.388738	|| id:ieu-b-109	TRUE	reported	igd
19	54800500	0.0417949	0.00228709	1.29987e-74		ieu-b-109	rs367070	G	A	0.225571	|| id:ieu-b-109	TRUE	reported	igd
19	7524052	0.00971136	0.00190839	3.59998e-07		ieu-b-109	rs7246070	A	T	0.501844	|| id:ieu-b-109	TRUE	reported	igd
19	7962429	0.0127257	0.00211531	1.79999e-09		ieu-b-109	rs554146	C	A	0.704992	|| id:ieu-b-109	TRUE	reported	igd
19	8429323	0.206178	0.0069176	3.39625e-195		ieu-b-109	rs116843064	A	G	0.019327	|| id:ieu-b-109	TRUE	reported	igd
19	18397788	0.00999146	0.00196727	3.79997e-07		ieu-b-109	rs12463315	A	G	0.381992	|| id:ieu-b-109	TRUE	reported	igd
19	34111887	-0.0112854	0.00215808	1.7e-07		ieu-b-109	rs55654579	A	G	0.269611	|| id:ieu-b-109	TRUE	reported	igd
19	45411941	-0.0756554	0.00263871	8.70964e-181		ieu-b-109	rs429358	C	T	0.154325	|| id:ieu-b-109	TRUE	reported	igd
19	45423944	0.0809615	0.0066916	1.10002e-33		ieu-b-109	rs144311893	T	C	0.022086	|| id:ieu-b-109	TRUE	reported	igd
19	52343496	-0.0159539	0.00210812	3.80014e-14		ieu-b-109	rs12462109	T	C	0.287067	|| id:ieu-b-109	TRUE	reported	igd
19	45444742	0.0400846	0.00199508	8.69961e-90		ieu-b-109	rs4803773	G	A	0.498722	|| id:ieu-b-109	TRUE	reported	igd
19	33891013	-0.0236953	0.0021125	3.40017e-29		ieu-b-109	rs62102718	T	A	0.286413	|| id:ieu-b-109	TRUE	reported	igd
19	47266635	0.00959449	0.00197042	1.09999e-06		ieu-b-109	rs7249039	G	A	0.37877	|| id:ieu-b-109	TRUE	reported	igd
19	394904	0.0107961	0.00214789	5e-07		ieu-b-109	rs538321549	G	A	0.367189	|| id:ieu-b-109	TRUE	reported	igd
19	1166410	-0.00986042	0.00205096	1.5e-06		ieu-b-109	rs12462901	C	A	0.321503	|| id:ieu-b-109	TRUE	reported	igd
19	18614935	0.0141902	0.00242811	5.1e-09		ieu-b-109	rs7251640	C	T	0.194019	|| id:ieu-b-109	TRUE	reported	igd
19	8424060	0.0457487	0.00411744	1.10002e-28		ieu-b-109	rs62117487	G	A	0.057038	|| id:ieu-b-109	TRUE	reported	igd
20	62692789	-0.0104767	0.00228012	4.30002e-06		ieu-b-109	rs6122049	T	C	0.230786	|| id:ieu-b-109	TRUE	reported	igd
20	571467	-0.05557	0.0078389	1.39991e-12		ieu-b-109	rs144033177	C	A	0.015822	|| id:ieu-b-109	TRUE	reported	igd
20	33212055	-0.0161106	0.00193468	8.30042e-17		ieu-b-109	rs6142206	A	G	0.42072	|| id:ieu-b-109	TRUE	reported	igd
20	45602037	0.0133124	0.00218121	1e-09		ieu-b-109	rs6066148	C	G	0.259964	|| id:ieu-b-109	TRUE	reported	igd
20	10694848	-0.0159902	0.00340363	2.59998e-06		ieu-b-109	rs62185120	T	C	0.086181	|| id:ieu-b-109	TRUE	reported	igd
20	30143278	0.0146541	0.00255516	9.69996e-09		ieu-b-109	rs6059958	T	C	0.170742	|| id:ieu-b-109	TRUE	reported	igd
20	57459868	-0.0434476	0.00626364	4.00037e-12		ieu-b-109	rs76602912	C	T	0.023789	|| id:ieu-b-109	TRUE	reported	igd
20	46340596	0.0259749	0.00236025	3.59998e-28		ieu-b-109	rs4239651	C	T	0.79447	|| id:ieu-b-109	TRUE	reported	igd
20	21910266	-0.0128	0.00192763	3.10027e-11		ieu-b-109	rs6075860	A	G	0.56549	|| id:ieu-b-109	TRUE	reported	igd
20	43008981	-0.0934689	0.00575879	3.10027e-59		ieu-b-109	rs150224153	T	C	0.029665	|| id:ieu-b-109	TRUE	reported	igd
20	44801556	0.0452639	0.00821382	3.59998e-08		ieu-b-109	rs77767539	A	G	0.014299	|| id:ieu-b-109	TRUE	reported	igd
20	55836040	0.0159783	0.0021911	2.99985e-13		ieu-b-109	rs6123685	A	G	0.254745	|| id:ieu-b-109	TRUE	reported	igd
20	62132711	0.0102533	0.00191809	8.99995e-08		ieu-b-109	rs6090435	A	G	0.488601	|| id:ieu-b-109	TRUE	reported	igd
20	6712689	0.0182569	0.00376819	1.29999e-06		ieu-b-109	rs62194921	T	C	0.071622	|| id:ieu-b-109	TRUE	reported	igd
20	17596155	-0.0217809	0.00263979	1.59993e-16		ieu-b-109	rs1132274	A	C	0.154029	|| id:ieu-b-109	TRUE	reported	igd
20	44551855	-0.0609299	0.00239207	4.10204e-143		ieu-b-109	rs6073958	C	T	0.198804	|| id:ieu-b-109	TRUE	reported	igd
21	16411667	-0.01272	0.00218963	6.29999e-09		ieu-b-109	rs7281183	A	G	0.737142	|| id:ieu-b-109	TRUE	reported	igd
21	46898174	-0.0155836	0.00235595	3.69999e-11		ieu-b-109	rs2236464	C	T	0.212102	|| id:ieu-b-109	TRUE	reported	igd
21	46571889	-0.0105618	0.00193239	4.60002e-08		ieu-b-109	rs407133	C	G	0.558791	|| id:ieu-b-109	TRUE	reported	igd
21	43718792	0.0108813	0.00194098	2.1e-08		ieu-b-109	rs3746915	G	A	0.580939	|| id:ieu-b-109	TRUE	reported	igd
21	46271452	-0.0177425	0.00191993	2.39994e-20		ieu-b-109	rs235314	T	C	0.532212	|| id:ieu-b-109	TRUE	reported	igd
21	30638285	0.0106502	0.00196306	5.80003e-08		ieu-b-109	rs4817279	C	T	0.604369	|| id:ieu-b-109	TRUE	reported	igd
22	50348970	-0.012388	0.00234351	1.2e-07		ieu-b-109	rs28567061	G	A	0.223134	|| id:ieu-b-109	TRUE	reported	igd
22	38572526	0.0205993	0.00192854	1.20005e-26		ieu-b-109	rs133015	G	C	0.440063	|| id:ieu-b-109	TRUE	reported	igd
22	38954703	-0.0163821	0.00199965	2.60016e-16		ieu-b-109	rs9622830	G	C	0.354212	|| id:ieu-b-109	TRUE	reported	igd
22	43129361	0.0104137	0.0020352	3.09999e-07		ieu-b-109	rs2413712	G	A	0.667133	|| id:ieu-b-109	TRUE	reported	igd
22	18652993	-0.0127723	0.00258957	8.09991e-07		ieu-b-109	rs2075296	T	C	0.234306	|| id:ieu-b-109	TRUE	reported	igd
22	28889735	-0.010106	0.00192278	1.5e-07		ieu-b-109	rs695567	A	C	0.54845	|| id:ieu-b-109	TRUE	reported	igd
22	29975447	0.0144051	0.00226159	1.89998e-10		ieu-b-109	rs9608783	G	A	0.76629	|| id:ieu-b-109	TRUE	reported	igd
22	21925017	-0.0328881	0.00244058	2.19989e-41		ieu-b-109	rs2256609	G	A	0.189238	|| id:ieu-b-109	TRUE	reported	igd

## Sheet: TC
chr.exposure	pos.exposure	beta.exposure	se.exposure	pval.exposure	samplesize.exposure	id.exposure	SNP	effect_allele.exposure	other_allele.exposure	eaf.exposure	exposure	mr_keep.exposure	pval_origin.exposure	data_source.exposure
1	55492083	-0.0232	0.0022	4.32912e-27	344278	ebi-a-GCST90018974	rs59784135	G	A	0.60555	|| id:ebi-a-GCST90018974	TRUE	reported	igd
1	55521313	0.0397	0.0021	5.50047e-79	344278	ebi-a-GCST90018974	rs472495	T	G	0.684707	|| id:ebi-a-GCST90018974	TRUE	reported	igd
1	10798489	-0.0136	0.0021	2.46803e-10	344278	ebi-a-GCST90018974	rs34071855	G	C	0.464368	|| id:ebi-a-GCST90018974	TRUE	reported	igd
1	23788994	0.0222	0.0026	9.55873e-18	344278	ebi-a-GCST90018974	rs10917383	G	A	0.821708	|| id:ebi-a-GCST90018974	TRUE	reported	igd
1	109817590	-0.0934	0.0026	1e-200	344278	ebi-a-GCST90018974	rs12740374	T	G	0.179291	|| id:ebi-a-GCST90018974	TRUE	reported	igd
1	183115341	0.0116	0.0024	8.10494e-07	344278	ebi-a-GCST90018974	rs35855069	C	A	0.56582	|| id:ebi-a-GCST90018974	TRUE	reported	igd
1	220970028	0.0282	0.0022	5.49541e-37	344278	ebi-a-GCST90018974	rs2642438	G	A	0.73517	|| id:ebi-a-GCST90018974	TRUE	reported	igd
1	234852760	0.0348	0.002	4.84619e-68	344278	ebi-a-GCST90018974	rs553427	T	C	0.572056	|| id:ebi-a-GCST90018974	TRUE	reported	igd
1	55694188	0.0431	0.006	5.45255e-13	344278	ebi-a-GCST90018974	rs111928762	G	A	0.039733	|| id:ebi-a-GCST90018974	TRUE	reported	igd
1	39450875	-0.0099	0.0021	4.09496e-06	344278	ebi-a-GCST90018974	rs7545597	C	A	0.346591	|| id:ebi-a-GCST90018974	TRUE	reported	igd
1	110232801	0.0343	0.005	5.11682e-12	344278	ebi-a-GCST90018974	rs756637	G	A	0.929448	|| id:ebi-a-GCST90018974	TRUE	reported	igd
1	25793663	-0.0226	0.002	1.55883e-28	344278	ebi-a-GCST90018974	rs61775180	T	C	0.486895	|| id:ebi-a-GCST90018974	TRUE	reported	igd
1	177887018	-0.011	0.0022	9.22295e-07	344278	ebi-a-GCST90018974	rs478788	C	T	0.253188	|| id:ebi-a-GCST90018974	TRUE	reported	igd
1	198992043	0.0131	0.0023	9.52708e-09	344278	ebi-a-GCST90018974	rs12125200	G	A	0.760675	|| id:ebi-a-GCST90018974	TRUE	reported	igd
1	28364156	-0.0111	0.0021	7.47601e-08	344278	ebi-a-GCST90018974	rs546355	C	T	0.385373	|| id:ebi-a-GCST90018974	TRUE	reported	igd
1	55505647	-0.3124	0.0088	1e-200	344278	ebi-a-GCST90018974	rs11591147	T	G	0.017689	|| id:ebi-a-GCST90018974	TRUE	reported	igd
1	224432260	-0.0294	0.006	7.59609e-07	344278	ebi-a-GCST90018974	rs12138866	G	A	0.040886	|| id:ebi-a-GCST90018974	TRUE	reported	igd
1	235110784	-0.0188	0.0023	1.09194e-15	344278	ebi-a-GCST90018974	rs3738621	G	A	0.22206	|| id:ebi-a-GCST90018974	TRUE	reported	igd
1	93866935	-0.0106	0.002	6.78297e-08	344278	ebi-a-GCST90018974	rs2391256	A	C	0.582783	|| id:ebi-a-GCST90018974	TRUE	reported	igd
1	16505908	0.0106	0.0022	1.274e-06	344278	ebi-a-GCST90018974	rs4661718	T	C	0.696129	|| id:ebi-a-GCST90018974	TRUE	reported	igd
1	960409	-0.0107	0.0021	2.95999e-07	344278	ebi-a-GCST90018974	rs4970392	C	G	0.629714	|| id:ebi-a-GCST90018974	TRUE	reported	igd
1	93017141	0.0159	0.0023	3.81241e-12	344278	ebi-a-GCST90018974	rs7521752	T	C	0.721753	|| id:ebi-a-GCST90018974	TRUE	reported	igd
1	62999675	0.0546	0.0024	1.62181e-112	344278	ebi-a-GCST90018974	rs7534572	G	C	0.6456	|| id:ebi-a-GCST90018974	TRUE	reported	igd
1	40073011	-0.0123	0.0023	5.63197e-08	344278	ebi-a-GCST90018974	rs113879410	C	G	0.257868	|| id:ebi-a-GCST90018974	TRUE	reported	igd
1	161531340	0.0222	0.0045	7.94401e-07	344278	ebi-a-GCST90018974	rs115383270	A	G	0.073698	|| id:ebi-a-GCST90018974	TRUE	reported	igd
1	234734956	0.0147	0.002	5.5552e-13	344278	ebi-a-GCST90018974	rs10910476	T	C	0.472089	|| id:ebi-a-GCST90018974	TRUE	reported	igd
1	235011725	-0.0108	0.0021	1.893e-07	344278	ebi-a-GCST90018974	rs10910522	A	G	0.523847	|| id:ebi-a-GCST90018974	TRUE	reported	igd
1	109691879	-0.0156	0.0032	1.34602e-06	344278	ebi-a-GCST90018974	rs7538475	T	C	0.109043	|| id:ebi-a-GCST90018974	TRUE	reported	igd
2	20369701	-0.0232	0.002	1.23709e-31	344278	ebi-a-GCST90018974	rs870527	A	T	0.435271	|| id:ebi-a-GCST90018974	TRUE	reported	igd
2	118845121	-0.0344	0.0039	3.85567e-19	344278	ebi-a-GCST90018974	rs150474434	A	G	0.0733221	|| id:ebi-a-GCST90018974	TRUE	reported	igd
2	135632981	0.018	0.0023	2.39994e-15	344278	ebi-a-GCST90018974	rs4954192	T	C	0.519289	|| id:ebi-a-GCST90018974	TRUE	reported	igd
2	203488594	0.0189	0.002	2.64972e-21	344278	ebi-a-GCST90018974	rs12472790	A	G	0.55269	|| id:ebi-a-GCST90018974	TRUE	reported	igd
2	24428859	0.012	0.0023	1.149e-07	344278	ebi-a-GCST90018974	rs72793980	C	T	0.261861	|| id:ebi-a-GCST90018974	TRUE	reported	igd
2	88428834	0.01	0.0021	2.646e-06	344278	ebi-a-GCST90018974	rs2970901	T	G	0.362469	|| id:ebi-a-GCST90018974	TRUE	reported	igd
2	44080324	-0.0299	0.0034	3.60413e-18	344278	ebi-a-GCST90018974	rs6709904	G	A	0.0904793	|| id:ebi-a-GCST90018974	TRUE	reported	igd
2	3642361	-0.0166	0.0024	5.5335e-12	344278	ebi-a-GCST90018974	rs3820897	C	T	0.669335	|| id:ebi-a-GCST90018974	TRUE	reported	igd
2	234580249	-0.019	0.0025	3.95458e-14	344278	ebi-a-GCST90018974	rs2741046	C	T	0.213274	|| id:ebi-a-GCST90018974	TRUE	reported	igd
2	169831177	-0.02	0.0021	1.80717e-22	344278	ebi-a-GCST90018974	rs12989783	A	T	0.642109	|| id:ebi-a-GCST90018974	TRUE	reported	igd
2	219278630	-0.0139	0.0024	1.166e-08	344278	ebi-a-GCST90018974	rs4672892	G	A	0.34256	|| id:ebi-a-GCST90018974	TRUE	reported	igd
2	43682659	0.0126	0.0024	1.00099e-07	344278	ebi-a-GCST90018974	rs12990177	T	A	0.5189	|| id:ebi-a-GCST90018974	TRUE	reported	igd
2	21562545	0.0387	0.0072	7.88697e-08	344278	ebi-a-GCST90018974	rs149569064	T	C	0.03002	|| id:ebi-a-GCST90018974	TRUE	reported	igd
2	44072576	-0.0495	0.0025	4.67951e-89	344278	ebi-a-GCST90018974	rs4299376	T	G	0.767939	|| id:ebi-a-GCST90018974	TRUE	reported	igd
2	121306440	-0.0158	0.002	7.30971e-16	344278	ebi-a-GCST90018974	rs17050272	A	G	0.430609	|| id:ebi-a-GCST90018974	TRUE	reported	igd
2	172987675	0.0131	0.0029	4.48497e-06	344278	ebi-a-GCST90018974	rs13390758	A	G	0.13974	|| id:ebi-a-GCST90018974	TRUE	reported	igd
2	62978981	-0.0174	0.0022	1.024e-15	344278	ebi-a-GCST90018974	rs78784525	T	G	0.285265	|| id:ebi-a-GCST90018974	TRUE	reported	igd
2	64928603	0.0141	0.0024	4.23604e-09	344278	ebi-a-GCST90018974	rs12471768	C	T	0.769257	|| id:ebi-a-GCST90018974	TRUE	reported	igd
2	21288321	0.0929	0.003	1e-200	344278	ebi-a-GCST90018974	rs562338	G	A	0.871768	|| id:ebi-a-GCST90018974	TRUE	reported	igd
2	109080914	0.0158	0.0026	1.963e-09	344278	ebi-a-GCST90018974	rs7601939	T	G	0.168819	|| id:ebi-a-GCST90018974	TRUE	reported	igd
2	111702545	-0.0107	0.0021	3.50598e-07	344278	ebi-a-GCST90018974	rs10202539	A	G	0.321555	|| id:ebi-a-GCST90018974	TRUE	reported	igd
2	21484322	0.0542	0.0056	2.27719e-22	344278	ebi-a-GCST90018974	rs143956268	T	C	0.0347253	|| id:ebi-a-GCST90018974	TRUE	reported	igd
2	27742603	-0.0407	0.002	1.65006e-93	344278	ebi-a-GCST90018974	rs780093	C	T	0.566805	|| id:ebi-a-GCST90018974	TRUE	reported	igd
2	158481992	-0.021	0.0031	2.2532e-11	344278	ebi-a-GCST90018974	rs10164853	G	A	0.117292	|| id:ebi-a-GCST90018974	TRUE	reported	igd
2	198181443	-0.0095	0.002	2.74e-06	344278	ebi-a-GCST90018974	rs2007031	G	A	0.368112	|| id:ebi-a-GCST90018974	TRUE	reported	igd
3	50174197	0.0138	0.0023	2.62398e-09	344278	ebi-a-GCST90018974	rs2624847	T	G	0.767958	|| id:ebi-a-GCST90018974	TRUE	reported	igd
3	27562988	-0.0094	0.002	3.79603e-06	344278	ebi-a-GCST90018974	rs2643826	T	C	0.430197	|| id:ebi-a-GCST90018974	TRUE	reported	igd
3	160148756	-0.0126	0.002	4.14897e-10	344278	ebi-a-GCST90018974	rs7631792	T	C	0.451306	|| id:ebi-a-GCST90018974	TRUE	reported	igd
3	185425976	-0.0091	0.002	4.86497e-06	344278	ebi-a-GCST90018974	rs7609665	A	G	0.573922	|| id:ebi-a-GCST90018974	TRUE	reported	igd
3	170756779	0.0211	0.0041	3.07298e-07	344278	ebi-a-GCST90018974	rs73169742	T	C	0.0612544	|| id:ebi-a-GCST90018974	TRUE	reported	igd
3	119818585	0.0181	0.0021	1.2939e-18	344278	ebi-a-GCST90018974	rs189174	C	G	0.424486	|| id:ebi-a-GCST90018974	TRUE	reported	igd
3	69810294	0.0124	0.0021	2.80201e-09	344278	ebi-a-GCST90018974	rs55921103	T	G	0.619881	|| id:ebi-a-GCST90018974	TRUE	reported	igd
3	142659361	-0.0154	0.0024	2.223e-10	344278	ebi-a-GCST90018974	rs6440123	G	A	0.35125	|| id:ebi-a-GCST90018974	TRUE	reported	igd
3	122127592	0.0115	0.002	7.42198e-09	344278	ebi-a-GCST90018974	rs4678192	G	A	0.41233	|| id:ebi-a-GCST90018974	TRUE	reported	igd
3	58440236	0.0163	0.0022	1.10892e-13	344278	ebi-a-GCST90018974	rs7633553	C	T	0.719027	|| id:ebi-a-GCST90018974	TRUE	reported	igd
3	154618519	-0.0103	0.0021	6.13804e-07	344278	ebi-a-GCST90018974	rs12633569	C	T	0.509029	|| id:ebi-a-GCST90018974	TRUE	reported	igd
3	12239931	-0.0239	0.0026	2.90068e-20	344278	ebi-a-GCST90018974	rs13098031	T	G	0.19512	|| id:ebi-a-GCST90018974	TRUE	reported	igd
3	88366351	-0.0151	0.0031	1.546e-06	344278	ebi-a-GCST90018974	rs2125223	G	T	0.8378	|| id:ebi-a-GCST90018974	TRUE	reported	igd
3	32527218	-0.0295	0.0038	4.63981e-15	344278	ebi-a-GCST90018974	rs9854574	A	G	0.0733315	|| id:ebi-a-GCST90018974	TRUE	reported	igd
3	132217703	-0.0396	0.0052	1.86681e-14	344278	ebi-a-GCST90018974	rs113177823	A	G	0.054416	|| id:ebi-a-GCST90018974	TRUE	reported	igd
4	120106766	-0.0202	0.0032	4.02903e-10	344278	ebi-a-GCST90018974	rs7678138	A	G	0.103635	|| id:ebi-a-GCST90018974	TRUE	reported	igd
4	110885868	-0.0097	0.002	1.88499e-06	344278	ebi-a-GCST90018974	rs2190907	C	T	0.491492	|| id:ebi-a-GCST90018974	TRUE	reported	igd
4	155448758	0.0543	0.0104	1.96399e-07	344278	ebi-a-GCST90018974	rs116692022	G	A	0.013231	|| id:ebi-a-GCST90018974	TRUE	reported	igd
4	154191226	-0.0192	0.003	7.9726e-11	344278	ebi-a-GCST90018974	rs41280463	A	G	0.129858	|| id:ebi-a-GCST90018974	TRUE	reported	igd
4	100662452	0.015	0.0031	9.47e-07	344278	ebi-a-GCST90018974	rs71614613	A	G	0.123182	|| id:ebi-a-GCST90018974	TRUE	reported	igd
4	40428010	0.0101	0.0021	2.306e-06	344278	ebi-a-GCST90018974	rs278981	C	T	0.705158	|| id:ebi-a-GCST90018974	TRUE	reported	igd
4	69373407	0.0314	0.0028	4.93287e-30	344278	ebi-a-GCST90018974	rs9884390	C	T	0.23647	|| id:ebi-a-GCST90018974	TRUE	reported	igd
4	143731058	-0.0453	0.0088	2.31702e-07	344278	ebi-a-GCST90018974	rs7696768	T	C	0.018126	|| id:ebi-a-GCST90018974	TRUE	reported	igd
4	3443931	-0.0206	0.002	8.29087e-25	344278	ebi-a-GCST90018974	rs13108218	G	A	0.571835	|| id:ebi-a-GCST90018974	TRUE	reported	igd
4	103188709	-0.0418	0.0044	2.71894e-21	344278	ebi-a-GCST90018974	rs13107325	T	C	0.074852	|| id:ebi-a-GCST90018974	TRUE	reported	igd
4	81182554	-0.0143	0.0021	2.01697e-11	344278	ebi-a-GCST90018974	rs12509595	C	T	0.295041	|| id:ebi-a-GCST90018974	TRUE	reported	igd
5	74656539	0.0544	0.002	5.66239e-168	344278	ebi-a-GCST90018974	rs12916	C	T	0.436194	|| id:ebi-a-GCST90018974	TRUE	reported	igd
5	71848320	-0.031	0.0052	2.172e-09	344278	ebi-a-GCST90018974	rs34470922	C	G	0.05355	|| id:ebi-a-GCST90018974	TRUE	reported	igd
5	127476971	-0.0112	0.0022	3.555e-07	344278	ebi-a-GCST90018974	rs1993878	A	C	0.73377	|| id:ebi-a-GCST90018974	TRUE	reported	igd
5	131700742	-0.0255	0.0052	8.96706e-07	344278	ebi-a-GCST90018974	rs146833968	T	C	0.055432	|| id:ebi-a-GCST90018974	TRUE	reported	igd
5	156422887	0.0109	0.0021	2.231e-07	344278	ebi-a-GCST90018974	rs13360569	C	T	0.6386	|| id:ebi-a-GCST90018974	TRUE	reported	igd
5	36745667	-0.0128	0.0025	4.134e-07	344278	ebi-a-GCST90018974	rs36669	C	T	0.814851	|| id:ebi-a-GCST90018974	TRUE	reported	igd
5	52095024	-0.0396	0.0058	9.6272e-12	344278	ebi-a-GCST90018974	rs116734477	T	C	0.0298597	|| id:ebi-a-GCST90018974	TRUE	reported	igd
5	122835806	0.0199	0.0023	1.16788e-17	344278	ebi-a-GCST90018974	rs7730594	G	A	0.54899	|| id:ebi-a-GCST90018974	TRUE	reported	igd
5	156396003	0.039	0.0021	6.8124e-74	344278	ebi-a-GCST90018974	rs12657266	T	C	0.690098	|| id:ebi-a-GCST90018974	TRUE	reported	igd
5	16571228	0.0091	0.002	4.20504e-06	344278	ebi-a-GCST90018974	rs387273	A	G	0.426826	|| id:ebi-a-GCST90018974	TRUE	reported	igd
5	75396727	0.0102	0.0021	1.646e-06	344278	ebi-a-GCST90018974	rs2910449	C	T	0.299411	|| id:ebi-a-GCST90018974	TRUE	reported	igd
5	139581561	-0.0123	0.0023	6.64997e-08	344278	ebi-a-GCST90018974	rs9765262	C	T	0.241867	|| id:ebi-a-GCST90018974	TRUE	reported	igd
6	143276995	0.0091	0.002	3.25702e-06	344278	ebi-a-GCST90018974	rs9484680	T	C	0.542855	|| id:ebi-a-GCST90018974	TRUE	reported	igd
6	160985526	0.0696	0.0043	1.15001e-59	344278	ebi-a-GCST90018974	rs118039278	A	G	0.080597	|| id:ebi-a-GCST90018974	TRUE	reported	igd
6	88090467	0.0106	0.0021	7.09905e-07	344278	ebi-a-GCST90018974	rs9450664	A	G	0.302951	|| id:ebi-a-GCST90018974	TRUE	reported	igd
6	26093141	-0.0502	0.0043	1.89409e-31	344278	ebi-a-GCST90018974	rs1800562	A	G	0.078838	|| id:ebi-a-GCST90018974	TRUE	reported	igd
6	101337779	0.011	0.002	3.80996e-08	344278	ebi-a-GCST90018974	rs13198473	T	C	0.426927	|| id:ebi-a-GCST90018974	TRUE	reported	igd
6	160523709	-0.0281	0.0051	3.57998e-08	344278	ebi-a-GCST90018974	rs2297367	T	C	0.0380753	|| id:ebi-a-GCST90018974	TRUE	reported	igd
6	29543646	0.0143	0.0025	1.81101e-08	344278	ebi-a-GCST90018974	rs362525	G	T	0.178876	|| id:ebi-a-GCST90018974	TRUE	reported	igd
6	160543148	0.0526	0.0046	1.0311e-30	344278	ebi-a-GCST90018974	rs12208357	T	C	0.069912	|| id:ebi-a-GCST90018974	TRUE	reported	igd
6	52450548	-0.0094	0.002	1.93099e-06	344278	ebi-a-GCST90018974	rs7746716	T	A	0.441653	|| id:ebi-a-GCST90018974	TRUE	reported	igd
6	53443926	0.0116	0.0023	4.98299e-07	344278	ebi-a-GCST90018974	rs632497	G	A	0.236536	|| id:ebi-a-GCST90018974	TRUE	reported	igd
6	34728071	-0.0355	0.004	2.38013e-19	344278	ebi-a-GCST90018974	rs75398113	C	G	0.0683912	|| id:ebi-a-GCST90018974	TRUE	reported	igd
6	106011498	0.0094	0.002	4.59896e-06	344278	ebi-a-GCST90018974	rs17215314	T	C	0.433171	|| id:ebi-a-GCST90018974	TRUE	reported	igd
6	100620931	-0.0178	0.0027	5.36785e-11	344278	ebi-a-GCST90018974	rs17185536	T	C	0.2444	|| id:ebi-a-GCST90018974	TRUE	reported	igd
6	160578069	0.0588	0.0101	5.71294e-09	344278	ebi-a-GCST90018974	rs146534110	T	G	0.013385	|| id:ebi-a-GCST90018974	TRUE	reported	igd
6	135411228	-0.0163	0.0022	3.80978e-14	344278	ebi-a-GCST90018974	rs9376090	C	T	0.283955	|| id:ebi-a-GCST90018974	TRUE	reported	igd
6	127048609	0.0127	0.0027	2.323e-06	344278	ebi-a-GCST90018974	rs13220518	A	T	0.176518	|| id:ebi-a-GCST90018974	TRUE	reported	igd
6	32439508	-0.0229	0.0027	2.38891e-17	344278	ebi-a-GCST90018974	rs2187823	A	G	0.24618	|| id:ebi-a-GCST90018974	TRUE	reported	igd
6	116325142	0.0201	0.002	2.84315e-23	344278	ebi-a-GCST90018974	rs3756772	T	C	0.485403	|| id:ebi-a-GCST90018974	TRUE	reported	igd
6	32627700	0.0349	0.0025	1.11789e-44	344278	ebi-a-GCST90018974	rs6689	G	A	0.188964	|| id:ebi-a-GCST90018974	TRUE	reported	igd
6	37035571	-0.011	0.002	6.84699e-08	344278	ebi-a-GCST90018974	rs73411578	A	T	0.473745	|| id:ebi-a-GCST90018974	TRUE	reported	igd
6	160534940	0.0231	0.0043	5.87097e-08	344278	ebi-a-GCST90018974	rs111226116	T	C	0.0581921	|| id:ebi-a-GCST90018974	TRUE	reported	igd
6	16129072	-0.0195	0.0023	1.31009e-17	344278	ebi-a-GCST90018974	rs760632	G	A	0.597796	|| id:ebi-a-GCST90018974	TRUE	reported	igd
7	87085379	-0.0126	0.0024	1.31899e-07	344278	ebi-a-GCST90018974	rs60040620	A	C	0.209891	|| id:ebi-a-GCST90018974	TRUE	reported	igd
7	100235508	-0.0146	0.0024	5.82398e-10	344278	ebi-a-GCST90018974	rs62482241	A	G	0.22516	|| id:ebi-a-GCST90018974	TRUE	reported	igd
7	75782006	0.0156	0.003	2.27201e-07	344278	ebi-a-GCST90018974	rs7776469	G	A	0.18154	|| id:ebi-a-GCST90018974	TRUE	reported	igd
7	21598753	0.0249	0.0023	2.99089e-28	344278	ebi-a-GCST90018974	rs56130071	C	G	0.250808	|| id:ebi-a-GCST90018974	TRUE	reported	igd
7	50319349	0.009	0.002	4.17302e-06	344278	ebi-a-GCST90018974	rs4917015	T	C	0.539394	|| id:ebi-a-GCST90018974	TRUE	reported	igd
7	17911038	-0.0111	0.002	1.96902e-08	344278	ebi-a-GCST90018974	rs10282707	T	C	0.427157	|| id:ebi-a-GCST90018974	TRUE	reported	igd
7	100525805	0.0197	0.0028	3.08177e-12	344278	ebi-a-GCST90018974	rs13306969	G	A	0.155056	|| id:ebi-a-GCST90018974	TRUE	reported	igd
7	26005912	-0.0202	0.0039	1.68601e-07	344278	ebi-a-GCST90018974	rs34751842	C	A	0.0692146	|| id:ebi-a-GCST90018974	TRUE	reported	igd
7	1032637	-0.0163	0.0024	6.45208e-12	344278	ebi-a-GCST90018974	rs10236293	A	G	0.217809	|| id:ebi-a-GCST90018974	TRUE	reported	igd
7	6440437	0.0189	0.0024	1.24308e-15	344278	ebi-a-GCST90018974	rs836550	G	A	0.40785	|| id:ebi-a-GCST90018974	TRUE	reported	igd
7	21422925	-0.0155	0.0026	3.32499e-09	344278	ebi-a-GCST90018974	rs34927723	T	C	0.16727	|| id:ebi-a-GCST90018974	TRUE	reported	igd
7	44584551	0.0318	0.003	2.50611e-26	344278	ebi-a-GCST90018974	rs10260606	C	G	0.18232	|| id:ebi-a-GCST90018974	TRUE	reported	igd
7	130272377	-0.0112	0.0024	4.59695e-06	344278	ebi-a-GCST90018974	rs373608249	A	G	0.213109	|| id:ebi-a-GCST90018974	TRUE	reported	igd
7	100722420	-0.0183	0.0035	1.60199e-07	344278	ebi-a-GCST90018974	rs13232139	A	G	0.0890181	|| id:ebi-a-GCST90018974	TRUE	reported	igd
8	6563868	0.0141	0.0021	5.14636e-11	344278	ebi-a-GCST90018974	rs1365041	T	G	0.69368	|| id:ebi-a-GCST90018974	TRUE	reported	igd
8	9151237	0.0148	0.0028	9.6221e-08	344278	ebi-a-GCST90018974	rs330085	T	C	0.162404	|| id:ebi-a-GCST90018974	TRUE	reported	igd
8	61531713	0.016	0.0024	2.38177e-11	344278	ebi-a-GCST90018974	rs660865	T	A	0.37324	|| id:ebi-a-GCST90018974	TRUE	reported	igd
8	59393273	-0.0282	0.0022	3.30522e-38	344278	ebi-a-GCST90018974	rs4738684	G	A	0.712861	|| id:ebi-a-GCST90018974	TRUE	reported	igd
8	29024943	-0.0565	0.0089	2.07898e-10	344278	ebi-a-GCST90018974	rs117139027	A	G	0.017243	|| id:ebi-a-GCST90018974	TRUE	reported	igd
8	41540622	-0.0322	0.0064	4.108e-07	344278	ebi-a-GCST90018974	rs72638977	G	A	0.034633	|| id:ebi-a-GCST90018974	TRUE	reported	igd
8	55451193	0.0219	0.0024	3.07822e-19	344278	ebi-a-GCST90018974	rs28615248	C	T	0.199203	|| id:ebi-a-GCST90018974	TRUE	reported	igd
8	9183358	0.0666	0.0039	6.99359e-65	344278	ebi-a-GCST90018974	rs9987289	G	A	0.931386	|| id:ebi-a-GCST90018974	TRUE	reported	igd
8	145040856	0.0147	0.0024	1.05901e-09	344278	ebi-a-GCST90018974	rs11781667	T	G	0.36064	|| id:ebi-a-GCST90018974	TRUE	reported	igd
8	141701299	0.0099	0.0021	3.03599e-06	344278	ebi-a-GCST90018974	rs12156228	G	T	0.371827	|| id:ebi-a-GCST90018974	TRUE	reported	igd
8	19928013	0.011	0.0022	8.66603e-07	344278	ebi-a-GCST90018974	rs6999158	A	T	0.269163	|| id:ebi-a-GCST90018974	TRUE	reported	igd
8	18276640	0.0182	0.0024	1.03395e-13	344278	ebi-a-GCST90018974	rs13255048	A	G	0.255397	|| id:ebi-a-GCST90018974	TRUE	reported	igd
8	98354244	0.0641	0.0137	2.934e-06	344278	ebi-a-GCST90018974	rs74830358	G	T	0.0073073	|| id:ebi-a-GCST90018974	TRUE	reported	igd
8	126482077	-0.0467	0.0019	2.00909e-127	344278	ebi-a-GCST90018974	rs2954021	G	A	0.517672	|| id:ebi-a-GCST90018974	TRUE	reported	igd
8	87326259	-0.0103	0.0022	2.10199e-06	344278	ebi-a-GCST90018974	rs4464946	A	G	0.328464	|| id:ebi-a-GCST90018974	TRUE	reported	igd
8	116667539	-0.0244	0.0022	2.12422e-29	344278	ebi-a-GCST90018974	rs2737263	T	G	0.279539	|| id:ebi-a-GCST90018974	TRUE	reported	igd
8	74899141	-0.0117	0.0022	1.52598e-07	344278	ebi-a-GCST90018974	rs11775193	T	C	0.270963	|| id:ebi-a-GCST90018974	TRUE	reported	igd
9	6609578	0.013	0.0025	1.42899e-07	344278	ebi-a-GCST90018974	rs10125015	G	A	0.218866	|| id:ebi-a-GCST90018974	TRUE	reported	igd
9	15303583	0.0247	0.0032	1.38612e-14	344278	ebi-a-GCST90018974	rs1215112	A	G	0.893035	|| id:ebi-a-GCST90018974	TRUE	reported	igd
9	107647019	0.0425	0.0034	8.52511e-37	344278	ebi-a-GCST90018974	rs11789603	T	C	0.0939773	|| id:ebi-a-GCST90018974	TRUE	reported	igd
9	107579880	-0.0386	0.0053	2.59777e-13	344278	ebi-a-GCST90018974	rs2297402	T	C	0.0372941	|| id:ebi-a-GCST90018974	TRUE	reported	igd
9	107661742	-0.0487	0.0022	2.40991e-109	344278	ebi-a-GCST90018974	rs2740488	C	A	0.268826	|| id:ebi-a-GCST90018974	TRUE	reported	igd
9	22081850	-0.0174	0.002	1.32099e-18	344278	ebi-a-GCST90018974	rs6475606	T	C	0.53702	|| id:ebi-a-GCST90018974	TRUE	reported	igd
9	136141870	0.0532	0.0024	2.28034e-109	344278	ebi-a-GCST90018974	rs2519093	T	C	0.209981	|| id:ebi-a-GCST90018974	TRUE	reported	igd
9	139317869	-0.0124	0.0022	2.20902e-08	344278	ebi-a-GCST90018974	rs1130635	C	T	0.265133	|| id:ebi-a-GCST90018974	TRUE	reported	igd
9	2640759	-0.0255	0.0037	7.6913e-12	344278	ebi-a-GCST90018974	rs3780181	G	A	0.0736216	|| id:ebi-a-GCST90018974	TRUE	reported	igd
9	107586753	0.0356	0.0025	5.49541e-45	344278	ebi-a-GCST90018974	rs2066714	C	T	0.270118	|| id:ebi-a-GCST90018974	TRUE	reported	igd
9	19289959	0.0281	0.0045	6.30406e-10	344278	ebi-a-GCST90018974	rs13286836	A	G	0.069734	|| id:ebi-a-GCST90018974	TRUE	reported	igd
9	123786336	0.0191	0.0037	2.10698e-07	344278	ebi-a-GCST90018974	rs72758183	T	C	0.11134	|| id:ebi-a-GCST90018974	TRUE	reported	igd
9	136118328	0.0378	0.0038	2.66809e-23	344278	ebi-a-GCST90018974	rs9411466	A	G	0.0855577	|| id:ebi-a-GCST90018974	TRUE	reported	igd
10	71093392	-0.0249	0.0034	4.2462e-13	344278	ebi-a-GCST90018974	rs16926246	T	C	0.13073	|| id:ebi-a-GCST90018974	TRUE	reported	igd
10	101953705	0.0185	0.0023	2.4088e-16	344278	ebi-a-GCST90018974	rs11597086	C	A	0.331804	|| id:ebi-a-GCST90018974	TRUE	reported	igd
10	25137772	0.0101	0.0021	1.486e-06	344278	ebi-a-GCST90018974	rs1045873	C	A	0.330289	|| id:ebi-a-GCST90018974	TRUE	reported	igd
10	91010157	-0.0102	0.002	2.553e-07	344278	ebi-a-GCST90018974	rs2250398	G	A	0.470467	|| id:ebi-a-GCST90018974	TRUE	reported	igd
10	114042690	-0.0201	0.0024	6.07016e-17	344278	ebi-a-GCST90018974	rs12414592	C	A	0.207484	|| id:ebi-a-GCST90018974	TRUE	reported	igd
10	46018831	0.0179	0.0025	1.00995e-12	344278	ebi-a-GCST90018974	rs11239549	G	A	0.195492	|| id:ebi-a-GCST90018974	TRUE	reported	igd
10	94916264	0.0107	0.0023	3.24198e-06	344278	ebi-a-GCST90018974	rs10882162	A	G	0.293499	|| id:ebi-a-GCST90018974	TRUE	reported	igd
10	8103059	0.0114	0.0021	4.701e-08	344278	ebi-a-GCST90018974	rs477771	C	A	0.676226	|| id:ebi-a-GCST90018974	TRUE	reported	igd
10	74692646	-0.0194	0.0034	1.76999e-08	344278	ebi-a-GCST90018974	rs41280378	G	T	0.10223	|| id:ebi-a-GCST90018974	TRUE	reported	igd
10	124686656	0.0149	0.002	3.56862e-14	344278	ebi-a-GCST90018974	rs10794579	C	T	0.570302	|| id:ebi-a-GCST90018974	TRUE	reported	igd
10	5247302	0.0207	0.0029	4.98655e-13	344278	ebi-a-GCST90018974	rs6601924	C	T	0.8652	|| id:ebi-a-GCST90018974	TRUE	reported	igd
10	17300228	0.0138	0.002	1.01391e-11	344278	ebi-a-GCST90018974	rs165527	G	T	0.488841	|| id:ebi-a-GCST90018974	TRUE	reported	igd
10	113921825	-0.025	0.0022	1.4471e-29	344278	ebi-a-GCST90018974	rs2792735	A	G	0.737208	|| id:ebi-a-GCST90018974	TRUE	reported	igd
10	88532510	-0.015	0.0021	2.10911e-12	344278	ebi-a-GCST90018974	rs7088641	C	T	0.416998	|| id:ebi-a-GCST90018974	TRUE	reported	igd
11	126233669	0.0255	0.0025	3.80803e-24	344278	ebi-a-GCST90018974	rs7952602	C	G	0.198655	|| id:ebi-a-GCST90018974	TRUE	reported	igd
11	2988323	-0.0167	0.0029	6.46904e-09	344278	ebi-a-GCST90018974	rs7124487	T	C	0.20256	|| id:ebi-a-GCST90018974	TRUE	reported	igd
11	47907641	-0.0152	0.0021	1.60398e-13	344278	ebi-a-GCST90018974	rs4752801	G	A	0.339239	|| id:ebi-a-GCST90018974	TRUE	reported	igd
11	16717388	-0.0134	0.0029	2.99999e-06	344278	ebi-a-GCST90018974	rs2134078	C	A	0.20494	|| id:ebi-a-GCST90018974	TRUE	reported	igd
11	65365077	0.0157	0.0022	4.10488e-13	344278	ebi-a-GCST90018974	rs12419237	C	T	0.298287	|| id:ebi-a-GCST90018974	TRUE	reported	igd
11	61514085	-0.0101	0.002	8.26e-07	344278	ebi-a-GCST90018974	rs2852786	T	C	0.604514	|| id:ebi-a-GCST90018974	TRUE	reported	igd
11	66224195	0.0227	0.0045	5.32304e-07	344278	ebi-a-GCST90018974	rs35313216	A	G	0.071182	|| id:ebi-a-GCST90018974	TRUE	reported	igd
11	103870641	-0.0221	0.003	9.4254e-14	344278	ebi-a-GCST90018974	rs145184406	A	T	0.19109	|| id:ebi-a-GCST90018974	TRUE	reported	igd
11	117074109	-0.0308	0.0038	3.80715e-16	344278	ebi-a-GCST90018974	rs12970	A	G	0.0714154	|| id:ebi-a-GCST90018974	TRUE	reported	igd
11	5701074	0.024	0.0039	1.06299e-09	344278	ebi-a-GCST90018974	rs11601507	A	C	0.0638721	|| id:ebi-a-GCST90018974	TRUE	reported	igd
11	18645843	0.0161	0.0021	4.10771e-14	344278	ebi-a-GCST90018974	rs11024739	A	C	0.665567	|| id:ebi-a-GCST90018974	TRUE	reported	igd
11	75474195	-0.0197	0.0028	2.70209e-12	344278	ebi-a-GCST90018974	rs72997616	A	C	0.147192	|| id:ebi-a-GCST90018974	TRUE	reported	igd
11	116648917	-0.0502	0.0026	5.94019e-83	344278	ebi-a-GCST90018974	rs964184	C	G	0.825887	|| id:ebi-a-GCST90018974	TRUE	reported	igd
11	116714293	0.0585	0.0122	1.68601e-06	344278	ebi-a-GCST90018974	rs141469619	G	A	0.010126	|| id:ebi-a-GCST90018974	TRUE	reported	igd
11	122528352	0.0152	0.0025	9.7389e-10	344278	ebi-a-GCST90018974	rs12421055	C	A	0.200564	|| id:ebi-a-GCST90018974	TRUE	reported	igd
11	61588305	-0.0387	0.002	1.55096e-81	344278	ebi-a-GCST90018974	rs174564	G	A	0.361451	|| id:ebi-a-GCST90018974	TRUE	reported	igd
12	109890510	0.0166	0.0021	1.00508e-15	344278	ebi-a-GCST90018974	rs4766602	C	T	0.372787	|| id:ebi-a-GCST90018974	TRUE	reported	igd
12	121416650	0.0255	0.0021	1.77011e-35	344278	ebi-a-GCST90018974	rs1169288	C	A	0.364112	|| id:ebi-a-GCST90018974	TRUE	reported	igd
12	50703384	-0.0192	0.0024	3.37987e-15	344278	ebi-a-GCST90018974	rs28849840	A	G	0.35051	|| id:ebi-a-GCST90018974	TRUE	reported	igd
12	72179446	0.0394	0.0082	1.358e-06	344278	ebi-a-GCST90018974	rs61754230	T	C	0.0148614	|| id:ebi-a-GCST90018974	TRUE	reported	igd
12	111973358	0.0302	0.0023	1.49589e-38	344278	ebi-a-GCST90018974	rs597808	G	A	0.51662	|| id:ebi-a-GCST90018974	TRUE	reported	igd
12	40565161	-0.0148	0.0028	1.793e-07	344278	ebi-a-GCST90018974	rs2638250	C	A	0.850147	|| id:ebi-a-GCST90018974	TRUE	reported	igd
12	101873240	0.0194	0.0041	2.26699e-06	344278	ebi-a-GCST90018974	rs17041439	C	A	0.0596368	|| id:ebi-a-GCST90018974	TRUE	reported	igd
12	133309419	0.013	0.0025	1.75198e-07	344278	ebi-a-GCST90018974	rs10870502	T	C	0.65556	|| id:ebi-a-GCST90018974	TRUE	reported	igd
12	26438189	-0.0108	0.0023	3.02399e-06	344278	ebi-a-GCST90018974	rs6487543	A	G	0.762243	|| id:ebi-a-GCST90018974	TRUE	reported	igd
12	618790	0.0134	0.0026	1.56899e-07	344278	ebi-a-GCST90018974	rs34019521	C	G	0.197634	|| id:ebi-a-GCST90018974	TRUE	reported	igd
12	26802549	0.0121	0.002	3.01703e-09	344278	ebi-a-GCST90018974	rs1007938	G	A	0.371885	|| id:ebi-a-GCST90018974	TRUE	reported	igd
12	89838829	0.0104	0.0022	2.57899e-06	344278	ebi-a-GCST90018974	rs7309744	A	G	0.732199	|| id:ebi-a-GCST90018974	TRUE	reported	igd
12	51783420	-0.01	0.002	7.90897e-07	344278	ebi-a-GCST90018974	rs10876169	A	T	0.394982	|| id:ebi-a-GCST90018974	TRUE	reported	igd
12	125287648	-0.0133	0.002	6.56901e-11	344278	ebi-a-GCST90018974	rs838909	G	A	0.403173	|| id:ebi-a-GCST90018974	TRUE	reported	igd
12	123844088	-0.0222	0.0028	6.36796e-15	344278	ebi-a-GCST90018974	rs9705407	T	G	0.859309	|| id:ebi-a-GCST90018974	TRUE	reported	igd
13	32976652	-0.0162	0.0021	3.1369e-15	344278	ebi-a-GCST90018974	rs61946989	T	C	0.452756	|| id:ebi-a-GCST90018974	TRUE	reported	igd
13	41673457	-0.0226	0.0044	2.99199e-07	344278	ebi-a-GCST90018974	rs78424108	G	C	0.074691	|| id:ebi-a-GCST90018974	TRUE	reported	igd
13	74735830	-0.0106	0.0021	2.42801e-07	344278	ebi-a-GCST90018974	rs1856066	T	C	0.413852	|| id:ebi-a-GCST90018974	TRUE	reported	igd
13	114544024	0.0222	0.0022	6.84069e-24	344278	ebi-a-GCST90018974	rs7140110	C	T	0.279562	|| id:ebi-a-GCST90018974	TRUE	reported	igd
13	50204975	0.0314	0.0066	1.77599e-06	344278	ebi-a-GCST90018974	rs147120792	T	C	0.032185	|| id:ebi-a-GCST90018974	TRUE	reported	igd
13	51142744	0.0099	0.002	9.10794e-07	344278	ebi-a-GCST90018974	rs770384	A	G	0.598898	|| id:ebi-a-GCST90018974	TRUE	reported	igd
13	92208826	-0.0272	0.0056	1.236e-06	344278	ebi-a-GCST90018974	rs113828578	T	C	0.051782	|| id:ebi-a-GCST90018974	TRUE	reported	igd
13	28761592	-0.0634	0.0111	1.109e-08	344278	ebi-a-GCST90018974	rs145096717	A	G	0.012976	|| id:ebi-a-GCST90018974	TRUE	reported	igd
14	20936158	0.0114	0.0024	2.10601e-06	344278	ebi-a-GCST90018974	rs1713427	G	A	0.211371	|| id:ebi-a-GCST90018974	TRUE	reported	igd
14	105258437	-0.0107	0.0021	4.01098e-07	344278	ebi-a-GCST90018974	rs2494747	T	G	0.519843	|| id:ebi-a-GCST90018974	TRUE	reported	igd
14	104194278	-0.0103	0.002	2.19099e-07	344278	ebi-a-GCST90018974	rs1535099	T	C	0.523062	|| id:ebi-a-GCST90018974	TRUE	reported	igd
14	24871926	0.0175	0.0022	7.08272e-15	344278	ebi-a-GCST90018974	rs11621792	T	C	0.341828	|| id:ebi-a-GCST90018974	TRUE	reported	igd
14	75291531	-0.0132	0.0019	1.0539e-11	344278	ebi-a-GCST90018974	rs10144023	C	T	0.522605	|| id:ebi-a-GCST90018974	TRUE	reported	igd
14	64469828	0.0205	0.0043	2.29599e-06	344278	ebi-a-GCST90018974	rs17751301	T	C	0.076771	|| id:ebi-a-GCST90018974	TRUE	reported	igd
15	36847722	0.011	0.002	4.32195e-08	344278	ebi-a-GCST90018974	rs28819459	A	G	0.378223	|| id:ebi-a-GCST90018974	TRUE	reported	igd
15	75082552	0.0158	0.0022	3.05985e-13	344278	ebi-a-GCST90018974	rs3784789	G	C	0.543474	|| id:ebi-a-GCST90018974	TRUE	reported	igd
15	58730571	-0.0207	0.0032	7.02425e-11	344278	ebi-a-GCST90018974	rs6494006	C	T	0.108476	|| id:ebi-a-GCST90018974	TRUE	reported	igd
15	91109611	-0.0141	0.0026	5.85302e-08	344278	ebi-a-GCST90018974	rs6496691	A	G	0.829542	|| id:ebi-a-GCST90018974	TRUE	reported	igd
15	58668110	-0.0182	0.003	2.30298e-09	344278	ebi-a-GCST90018974	rs183786	T	C	0.124104	|| id:ebi-a-GCST90018974	TRUE	reported	igd
15	58683366	-0.0471	0.002	4.53942e-124	344278	ebi-a-GCST90018974	rs1532085	G	A	0.555656	|| id:ebi-a-GCST90018974	TRUE	reported	igd
15	53060137	0.0357	0.0075	1.93299e-06	344278	ebi-a-GCST90018974	rs72740272	A	G	0.025758	|| id:ebi-a-GCST90018974	TRUE	reported	igd
15	49688958	-0.0108	0.0021	4.25197e-07	344278	ebi-a-GCST90018974	rs12909318	T	C	0.338088	|| id:ebi-a-GCST90018974	TRUE	reported	igd
15	58723939	0.0602	0.0022	1.93197e-164	344278	ebi-a-GCST90018974	rs2070895	A	G	0.302475	|| id:ebi-a-GCST90018974	TRUE	reported	igd
16	88570092	0.0235	0.0048	9.4591e-07	344278	ebi-a-GCST90018974	rs12446134	C	T	0.0432773	|| id:ebi-a-GCST90018974	TRUE	reported	igd
16	72097827	0.0451	0.0023	6.82339e-85	344278	ebi-a-GCST90018974	rs3794695	T	C	0.245739	|| id:ebi-a-GCST90018974	TRUE	reported	igd
16	70566319	-0.0361	0.0072	4.93003e-07	344278	ebi-a-GCST90018974	rs56313425	G	A	0.026696	|| id:ebi-a-GCST90018974	TRUE	reported	igd
16	56987369	0.0445	0.0022	5.12979e-94	344278	ebi-a-GCST90018974	rs56156922	C	T	0.293325	|| id:ebi-a-GCST90018974	TRUE	reported	igd
16	88535670	-0.013	0.0021	5.95402e-10	344278	ebi-a-GCST90018974	rs34088055	T	C	0.388655	|| id:ebi-a-GCST90018974	TRUE	reported	igd
16	53822502	-0.0142	0.0024	1.98701e-09	344278	ebi-a-GCST90018974	rs7190396	G	T	0.39284	|| id:ebi-a-GCST90018974	TRUE	reported	igd
16	11706100	0.0208	0.0028	2.58881e-13	344278	ebi-a-GCST90018974	rs12445804	A	G	0.170425	|| id:ebi-a-GCST90018974	TRUE	reported	igd
16	72357607	-0.032	0.0039	1.31401e-16	344278	ebi-a-GCST90018974	rs4044515	A	G	0.0798626	|| id:ebi-a-GCST90018974	TRUE	reported	igd
16	71675230	0.022	0.0024	7.50931e-20	344278	ebi-a-GCST90018974	rs12927320	A	C	0.35996	|| id:ebi-a-GCST90018974	TRUE	reported	igd
16	83980965	-0.0144	0.002	1.87715e-12	344278	ebi-a-GCST90018974	rs11149612	T	C	0.541829	|| id:ebi-a-GCST90018974	TRUE	reported	igd
17	41926126	-0.0454	0.0066	5.96623e-12	344278	ebi-a-GCST90018974	rs72836561	T	C	0.031841	|| id:ebi-a-GCST90018974	TRUE	reported	igd
17	7080316	-0.0226	0.0025	3.37676e-20	344278	ebi-a-GCST90018974	rs55714927	T	C	0.219324	|| id:ebi-a-GCST90018974	TRUE	reported	igd
17	67191270	-0.0227	0.0025	2.49804e-19	344278	ebi-a-GCST90018974	rs72631343	G	C	0.229551	|| id:ebi-a-GCST90018974	TRUE	reported	igd
17	64210580	0.047	0.0068	4.86631e-12	344278	ebi-a-GCST90018974	rs1801689	C	A	0.029896	|| id:ebi-a-GCST90018974	TRUE	reported	igd
17	66004715	0.011	0.0023	2.474e-06	344278	ebi-a-GCST90018974	rs78186330	A	G	0.345731	|| id:ebi-a-GCST90018974	TRUE	reported	igd
17	45653291	-0.0234	0.002	2.73527e-32	344278	ebi-a-GCST90018974	rs8077106	G	T	0.551498	|| id:ebi-a-GCST90018974	TRUE	reported	igd
17	76378917	-0.0144	0.0025	1.22501e-08	344278	ebi-a-GCST90018974	rs12452647	A	G	0.193367	|| id:ebi-a-GCST90018974	TRUE	reported	igd
17	26665982	-0.0177	0.0032	5.13902e-08	344278	ebi-a-GCST90018974	rs3093681	T	C	0.0995666	|| id:ebi-a-GCST90018974	TRUE	reported	igd
17	40448812	0.0117	0.0022	5.59899e-08	344278	ebi-a-GCST90018974	rs9909244	T	C	0.285275	|| id:ebi-a-GCST90018974	TRUE	reported	igd
17	37641867	0.0121	0.0023	1.86698e-07	344278	ebi-a-GCST90018974	rs4462633	C	A	0.768867	|| id:ebi-a-GCST90018974	TRUE	reported	igd
17	53111121	-0.0099	0.0022	4.02903e-06	344278	ebi-a-GCST90018974	rs12449538	C	T	0.70939	|| id:ebi-a-GCST90018974	TRUE	reported	igd
17	7505801	0.0222	0.0038	7.65103e-09	344278	ebi-a-GCST90018974	rs150688657	A	G	0.10196	|| id:ebi-a-GCST90018974	TRUE	reported	igd
17	73878654	-0.0099	0.0021	2.45703e-06	344278	ebi-a-GCST90018974	rs56000661	C	A	0.307365	|| id:ebi-a-GCST90018974	TRUE	reported	igd
17	67081278	0.1086	0.0077	7.90679e-45	344278	ebi-a-GCST90018974	rs77542162	G	A	0.022993	|| id:ebi-a-GCST90018974	TRUE	reported	igd
17	31777233	-0.0125	0.0026	2.28902e-06	344278	ebi-a-GCST90018974	rs17836818	A	G	0.2621	|| id:ebi-a-GCST90018974	TRUE	reported	igd
17	29456879	0.0157	0.0021	3.84238e-14	344278	ebi-a-GCST90018974	rs4795577	G	T	0.660628	|| id:ebi-a-GCST90018974	TRUE	reported	igd
18	57919710	-0.0115	0.0024	1.13399e-06	344278	ebi-a-GCST90018974	rs113602013	A	G	0.243645	|| id:ebi-a-GCST90018974	TRUE	reported	igd
18	19640350	-0.0418	0.0067	5.18501e-10	344278	ebi-a-GCST90018974	rs79120103	G	A	0.03128	|| id:ebi-a-GCST90018974	TRUE	reported	igd
18	55319032	0.0177	0.0035	4.17004e-07	344278	ebi-a-GCST90018974	rs369298568	C	T	0.12499	|| id:ebi-a-GCST90018974	TRUE	reported	igd
18	47181668	0.0426	0.0026	4.41876e-60	344278	ebi-a-GCST90018974	rs2156552	T	A	0.830829	|| id:ebi-a-GCST90018974	TRUE	reported	igd
18	3457606	0.0214	0.0043	7.76605e-07	344278	ebi-a-GCST90018974	rs4468717	T	C	0.07766	|| id:ebi-a-GCST90018974	TRUE	reported	igd
18	47109955	0.1695	0.01	4.44836e-64	344278	ebi-a-GCST90018974	rs77960347	G	A	0.013486	|| id:ebi-a-GCST90018974	TRUE	reported	igd
19	45395816	0.0393	0.0078	4.08197e-07	344278	ebi-a-GCST90018974	rs73936968	A	G	0.022841	|| id:ebi-a-GCST90018974	TRUE	reported	igd
19	45346666	0.1079	0.0103	7.42506e-26	344278	ebi-a-GCST90018974	rs148601586	G	C	0.013534	|| id:ebi-a-GCST90018974	TRUE	reported	igd
19	45389596	-0.2837	0.0053	1e-200	344278	ebi-a-GCST90018974	rs7254892	A	G	0.0351707	|| id:ebi-a-GCST90018974	TRUE	reported	igd
19	45724044	0.0256	0.0046	2.464e-08	344278	ebi-a-GCST90018974	rs73034893	T	C	0.069382	|| id:ebi-a-GCST90018974	TRUE	reported	igd
19	18285944	0.0112	0.0024	3.25499e-06	344278	ebi-a-GCST90018974	rs11554159	A	G	0.217417	|| id:ebi-a-GCST90018974	TRUE	reported	igd
19	11350488	-0.0559	0.0034	1.72187e-60	344278	ebi-a-GCST90018974	rs2278426	T	C	0.0994027	|| id:ebi-a-GCST90018974	TRUE	reported	igd
19	11147526	-0.161	0.011	9.87188e-49	344278	ebi-a-GCST90018974	rs73013176	C	T	0.011622	|| id:ebi-a-GCST90018974	TRUE	reported	igd
19	8465958	0.0125	0.0022	2.60399e-08	344278	ebi-a-GCST90018974	rs10417971	A	T	0.294776	|| id:ebi-a-GCST90018974	TRUE	reported	igd
19	19366632	-0.1104	0.0047	1.08893e-124	344278	ebi-a-GCST90018974	rs72999033	T	C	0.0483412	|| id:ebi-a-GCST90018974	TRUE	reported	igd
19	45337918	0.1146	0.0063	1.26386e-74	344278	ebi-a-GCST90018974	rs147711004	A	G	0.037023	|| id:ebi-a-GCST90018974	TRUE	reported	igd
19	33889215	0.0129	0.0022	2.04899e-09	344278	ebi-a-GCST90018974	rs10418558	T	C	0.288899	|| id:ebi-a-GCST90018974	TRUE	reported	igd
19	49210869	0.0237	0.0024	1.6661e-23	344278	ebi-a-GCST90018974	rs2638281	G	A	0.60495	|| id:ebi-a-GCST90018974	TRUE	reported	igd
19	45512415	0.059	0.0127	3.112e-06	344278	ebi-a-GCST90018974	rs113139066	G	T	0.0090897	|| id:ebi-a-GCST90018974	TRUE	reported	igd
19	10771941	0.0348	0.007	6.14894e-07	344278	ebi-a-GCST90018974	rs147622113	T	C	0.02948	|| id:ebi-a-GCST90018974	TRUE	reported	igd
19	45232161	-0.245	0.0055	1e-200	344278	ebi-a-GCST90018974	rs62117160	A	G	0.045925	|| id:ebi-a-GCST90018974	TRUE	reported	igd
19	59017640	0.013	0.0028	3.90904e-06	344278	ebi-a-GCST90018974	rs11670192	A	G	0.146386	|| id:ebi-a-GCST90018974	TRUE	reported	igd
19	11264618	0.0413	0.0062	2.49804e-11	344278	ebi-a-GCST90018974	rs140181075	T	C	0.036768	|| id:ebi-a-GCST90018974	TRUE	reported	igd
19	45401868	0.1207	0.0059	8.80035e-93	344278	ebi-a-GCST90018974	rs118170342	C	T	0.041095	|| id:ebi-a-GCST90018974	TRUE	reported	igd
19	58662235	-0.0309	0.0033	5.8479e-21	344278	ebi-a-GCST90018974	rs35081008	T	C	0.14664	|| id:ebi-a-GCST90018974	TRUE	reported	igd
19	11187324	-0.1586	0.0036	1e-200	344278	ebi-a-GCST90018974	rs143020224	G	C	0.11859	|| id:ebi-a-GCST90018974	TRUE	reported	igd
20	17844492	-0.0171	0.0021	2.47628e-16	344278	ebi-a-GCST90018974	rs2618567	T	G	0.66566	|| id:ebi-a-GCST90018974	TRUE	reported	igd
20	17802863	0.0141	0.0029	1.414e-06	344278	ebi-a-GCST90018974	rs78348000	G	C	0.13033	|| id:ebi-a-GCST90018974	TRUE	reported	igd
20	62362116	0.0143	0.0022	3.20627e-11	344278	ebi-a-GCST90018974	rs2427531	C	G	0.343955	|| id:ebi-a-GCST90018974	TRUE	reported	igd
20	62887012	0.0143	0.0029	6.12901e-07	344278	ebi-a-GCST90018974	rs60461814	T	C	0.146441	|| id:ebi-a-GCST90018974	TRUE	reported	igd
20	39179822	0.1009	0.0068	9.44061e-50	344278	ebi-a-GCST90018974	rs1883711	C	G	0.031074	|| id:ebi-a-GCST90018974	TRUE	reported	igd
20	34147630	-0.0265	0.0029	4.46581e-20	344278	ebi-a-GCST90018974	rs1010759	A	G	0.130236	|| id:ebi-a-GCST90018974	TRUE	reported	igd
20	39617398	0.012	0.0021	1.996e-08	344278	ebi-a-GCST90018974	rs6124298	A	G	0.290564	|| id:ebi-a-GCST90018974	TRUE	reported	igd
20	3682730	0.0113	0.0024	1.695e-06	344278	ebi-a-GCST90018974	rs567189	C	G	0.59484	|| id:ebi-a-GCST90018974	TRUE	reported	igd
20	25278963	0.0112	0.0023	1.15499e-06	344278	ebi-a-GCST90018974	rs2500430	G	A	0.625263	|| id:ebi-a-GCST90018974	TRUE	reported	igd
20	43042364	-0.0933	0.0062	9.61391e-51	344278	ebi-a-GCST90018974	rs1800961	T	C	0.0253571	|| id:ebi-a-GCST90018974	TRUE	reported	igd
20	52535400	0.0105	0.002	1.21899e-07	344278	ebi-a-GCST90018974	rs6022850	T	C	0.499576	|| id:ebi-a-GCST90018974	TRUE	reported	igd
20	6292005	-0.0094	0.0021	4.61902e-06	344278	ebi-a-GCST90018974	rs3852950	C	T	0.635499	|| id:ebi-a-GCST90018974	TRUE	reported	igd
20	12958687	0.0094	0.002	2.26699e-06	344278	ebi-a-GCST90018974	rs438568	G	A	0.601611	|| id:ebi-a-GCST90018974	TRUE	reported	igd
20	39179978	0.0419	0.0086	1.19399e-06	344278	ebi-a-GCST90018974	rs1883712	T	C	0.018378	|| id:ebi-a-GCST90018974	TRUE	reported	igd
21	37553209	-0.0111	0.0021	1.07999e-07	344278	ebi-a-GCST90018974	rs7275804	C	T	0.319362	|| id:ebi-a-GCST90018974	TRUE	reported	igd
21	40678968	0.0117	0.002	2.16401e-09	344278	ebi-a-GCST90018974	rs9975562	T	C	0.545303	|| id:ebi-a-GCST90018974	TRUE	reported	igd
22	44331513	-0.0179	0.0024	3.66269e-14	344278	ebi-a-GCST90018974	rs1997693	G	C	0.244796	|| id:ebi-a-GCST90018974	TRUE	reported	igd
22	30691419	-0.0182	0.0031	2.689e-09	344278	ebi-a-GCST90018974	rs13056253	G	A	0.115861	|| id:ebi-a-GCST90018974	TRUE	reported	igd
22	50084765	-0.0172	0.0036	1.47601e-06	344278	ebi-a-GCST90018974	rs34658901	A	G	0.0831461	|| id:ebi-a-GCST90018974	TRUE	reported	igd
22	45731759	0.0111	0.002	2.01298e-08	344278	ebi-a-GCST90018974	rs2205661	C	G	0.51088	|| id:ebi-a-GCST90018974	TRUE	reported	igd
22	21977047	-0.0202	0.0023	5.23842e-19	344278	ebi-a-GCST90018974	rs7445	T	C	0.269262	|| id:ebi-a-GCST90018974	TRUE	reported	igd
22	35638115	-0.0133	0.0022	6.51793e-10	344278	ebi-a-GCST90018974	rs4821382	C	G	0.683684	|| id:ebi-a-GCST90018974	TRUE	reported	igd

## Sheet: TG
chr.exposure	pos.exposure	beta.exposure	se.exposure	pval.exposure	samplesize.exposure	id.exposure	SNP	effect_allele.exposure	other_allele.exposure	eaf.exposure	exposure	mr_keep.exposure	pval_origin.exposure	data_source.exposure
1	230416399	-0.014664	0.00201517	3.40017e-13		ieu-b-111	rs1043897	T	G	0.415585	|| id:ieu-b-111	TRUE	reported	igd
1	203055101	-0.0106886	0.00204012	1.6e-07		ieu-b-111	rs4950877	G	A	0.542589	|| id:ieu-b-111	TRUE	reported	igd
1	205070573	0.0135651	0.00202953	2.29985e-11		ieu-b-111	rs11240358	A	G	0.394026	|| id:ieu-b-111	TRUE	reported	igd
1	149871905	-0.0247492	0.00362188	8.30042e-12		ieu-b-111	rs1044808	C	G	0.081237	|| id:ieu-b-111	TRUE	reported	igd
1	110497808	0.0111206	0.0020225	3.79997e-08		ieu-b-111	rs61785481	A	G	0.411762	|| id:ieu-b-111	TRUE	reported	igd
1	40435999	-0.0124181	0.00222753	2.5e-08		ieu-b-111	rs2131311	G	A	0.714636	|| id:ieu-b-111	TRUE	reported	igd
1	61705898	-0.0250097	0.00393658	2.1e-10		ieu-b-111	rs74090351	A	G	0.068143	|| id:ieu-b-111	TRUE	reported	igd
1	62904575	-0.0777322	0.00207793	1e-200		ieu-b-111	rs9436661	G	T	0.352919	|| id:ieu-b-111	TRUE	reported	igd
1	150818234	0.0102663	0.00205626	5.99998e-07		ieu-b-111	rs7514004	C	T	0.368433	|| id:ieu-b-111	TRUE	reported	igd
1	154259650	-0.0202981	0.00218442	1.50003e-20		ieu-b-111	rs1760801	A	G	0.295768	|| id:ieu-b-111	TRUE	reported	igd
1	113186876	-0.0282124	0.00524725	7.59994e-08		ieu-b-111	rs12566829	G	A	0.037075	|| id:ieu-b-111	TRUE	reported	igd
1	203511492	-0.0128072	0.00198554	1.09999e-10		ieu-b-111	rs36043408	A	G	0.502153	|| id:ieu-b-111	TRUE	reported	igd
1	27021913	0.0818126	0.00663594	6.29941e-35		ieu-b-111	rs114165349	C	G	0.023157	|| id:ieu-b-111	TRUE	reported	igd
1	41015423	-0.0147394	0.00285974	2.5e-07		ieu-b-111	rs61779163	C	T	0.139846	|| id:ieu-b-111	TRUE	reported	igd
1	178508930	-0.0124503	0.0020932	2.69998e-09		ieu-b-111	rs6700266	A	G	0.342465	|| id:ieu-b-111	TRUE	reported	igd
1	10796866	-0.011772	0.00210497	2.19999e-08		ieu-b-111	rs880315	C	T	0.340211	|| id:ieu-b-111	TRUE	reported	igd
1	172355276	-0.0137618	0.00200182	6.20012e-12		ieu-b-111	rs9425589	A	G	0.566781	|| id:ieu-b-111	TRUE	reported	igd
1	23824703	0.0196101	0.00344879	1.29999e-08		ieu-b-111	rs2811964	G	A	0.906954	|| id:ieu-b-111	TRUE	reported	igd
1	26232356	0.00993786	0.00201775	8.40001e-07		ieu-b-111	rs213641	A	C	0.594497	|| id:ieu-b-111	TRUE	reported	igd
1	39363294	0.0153212	0.00279276	4.09996e-08		ieu-b-111	rs61780049	G	A	0.14886	|| id:ieu-b-111	TRUE	reported	igd
1	40048009	0.0250232	0.00237577	6.09958e-26		ieu-b-111	rs11206374	A	G	0.224815	|| id:ieu-b-111	TRUE	reported	igd
1	51351846	-0.0271453	0.00351798	1.20005e-14		ieu-b-111	rs72904737	A	G	0.087416	|| id:ieu-b-111	TRUE	reported	igd
1	54877103	0.0156106	0.00207578	5.50047e-14		ieu-b-111	rs213494	T	C	0.648345	|| id:ieu-b-111	TRUE	reported	igd
1	219637671	0.0193178	0.00202011	1.10002e-21		ieu-b-111	rs11118310	T	A	0.593476	|| id:ieu-b-111	TRUE	reported	igd
1	221001142	0.0287484	0.00337913	1.80011e-17		ieu-b-111	rs61830291	C	A	0.095791	|| id:ieu-b-111	TRUE	reported	igd
1	72835410	0.0135401	0.00249315	5.60003e-08		ieu-b-111	rs2613505	T	C	0.802886	|| id:ieu-b-111	TRUE	reported	igd
1	91220615	0.0113861	0.00213901	1e-07		ieu-b-111	rs12122664	C	A	0.316112	|| id:ieu-b-111	TRUE	reported	igd
1	93836218	-0.0183059	0.00256302	9.20026e-13		ieu-b-111	rs698927	C	A	0.183785	|| id:ieu-b-111	TRUE	reported	igd
1	118143517	-0.0125327	0.00214567	5.19996e-09		ieu-b-111	rs320369	G	A	0.683292	|| id:ieu-b-111	TRUE	reported	igd
1	184190015	0.0103467	0.00200773	2.59998e-07		ieu-b-111	rs2378824	T	C	0.574592	|| id:ieu-b-111	TRUE	reported	igd
1	230301811	-0.0481745	0.0020373	1.30017e-123		ieu-b-111	rs11122450	G	T	0.611733	|| id:ieu-b-111	TRUE	reported	igd
1	82219877	0.0123106	0.00265067	3.40001e-06		ieu-b-111	rs4650580	G	A	0.170361	|| id:ieu-b-111	TRUE	reported	igd
1	98478981	-0.0212127	0.00267054	1.99986e-15		ieu-b-111	rs1938566	T	C	0.834537	|| id:ieu-b-111	TRUE	reported	igd
2	102917234	-0.0103987	0.0019844	1.6e-07		ieu-b-111	rs1420091	C	T	0.526606	|| id:ieu-b-111	TRUE	reported	igd
2	60747192	0.0103772	0.00217355	1.79999e-06		ieu-b-111	rs168562	C	T	0.705747	|| id:ieu-b-111	TRUE	reported	igd
2	119745127	0.0410641	0.00692419	2.99999e-09		ieu-b-111	rs11904650	G	A	0.020999	|| id:ieu-b-111	TRUE	reported	igd
2	135280758	-0.0131971	0.00288529	4.79999e-06		ieu-b-111	rs72853990	A	G	0.148138	|| id:ieu-b-111	TRUE	reported	igd
2	178996313	0.0100689	0.00203018	7.10003e-07		ieu-b-111	rs16866111	C	T	0.394218	|| id:ieu-b-111	TRUE	reported	igd
2	203431804	0.0218939	0.00303176	5.10035e-13		ieu-b-111	rs3731696	G	A	0.121188	|| id:ieu-b-111	TRUE	reported	igd
2	219184275	-0.0134774	0.00204919	4.79954e-11		ieu-b-111	rs2382825	T	C	0.622954	|| id:ieu-b-111	TRUE	reported	igd
2	220165527	0.0420028	0.00824786	3.50002e-07		ieu-b-111	rs79047930	T	C	0.014579	|| id:ieu-b-111	TRUE	reported	igd
2	3642361	0.0197269	0.00260304	3.50026e-14		ieu-b-111	rs3820897	C	T	0.819861	|| id:ieu-b-111	TRUE	reported	igd
2	145818432	-0.0120574	0.0019918	1.40001e-09		ieu-b-111	rs4662414	G	A	0.446608	|| id:ieu-b-111	TRUE	reported	igd
2	27598097	-0.10025	0.00203577	1e-200		ieu-b-111	rs4665972	C	T	0.604587	|| id:ieu-b-111	TRUE	reported	igd
2	165528876	-0.0376242	0.00202704	6.59933e-77		ieu-b-111	rs13389219	T	C	0.392551	|| id:ieu-b-111	TRUE	reported	igd
2	48962291	0.0174394	0.00233365	7.8001e-14		ieu-b-111	rs17326656	T	G	0.238472	|| id:ieu-b-111	TRUE	reported	igd
2	50731010	-0.0117482	0.00207507	1.5e-08		ieu-b-111	rs62135012	A	G	0.357929	|| id:ieu-b-111	TRUE	reported	igd
2	59313974	-0.0123561	0.00203065	1.2e-09		ieu-b-111	rs7424120	T	C	0.601724	|| id:ieu-b-111	TRUE	reported	igd
2	219699999	0.0816071	0.00510649	1.69981e-57		ieu-b-111	rs78058190	A	G	0.05045	|| id:ieu-b-111	TRUE	reported	igd
2	227099180	0.0402918	0.00207151	2.90001e-84		ieu-b-111	rs2943645	T	C	0.646594	|| id:ieu-b-111	TRUE	reported	igd
2	112251121	-0.0115935	0.00244307	2.1e-06		ieu-b-111	rs754243	A	G	0.210388	|| id:ieu-b-111	TRUE	reported	igd
2	121309231	0.015323	0.00227424	1.59993e-11		ieu-b-111	rs954244	G	C	0.254641	|| id:ieu-b-111	TRUE	reported	igd
2	171583876	-0.01279	0.00210534	1.2e-09		ieu-b-111	rs1420384	T	G	0.66699	|| id:ieu-b-111	TRUE	reported	igd
2	20369701	-0.0182457	0.00198499	3.90032e-20		ieu-b-111	rs870527	A	T	0.476718	|| id:ieu-b-111	TRUE	reported	igd
2	27384751	0.0165261	0.00328861	5e-07		ieu-b-111	rs1659704	C	T	0.898883	|| id:ieu-b-111	TRUE	reported	igd
2	27744937	-0.0505491	0.00847063	2.39999e-09		ieu-b-111	rs150419156	A	G	0.015259	|| id:ieu-b-111	TRUE	reported	igd
2	21231524	-0.0735169	0.00244968	7.09578e-198		ieu-b-111	rs676210	A	G	0.205293	|| id:ieu-b-111	TRUE	reported	igd
2	28646847	0.0232557	0.00292788	1.99986e-15		ieu-b-111	rs10210970	T	C	0.131448	|| id:ieu-b-111	TRUE	reported	igd
2	181662422	-0.0106267	0.00204433	2e-07		ieu-b-111	rs55750009	G	T	0.411813	|| id:ieu-b-111	TRUE	reported	igd
2	230103102	-0.0136337	0.00259599	1.5e-07		ieu-b-111	rs17321656	T	C	0.178904	|| id:ieu-b-111	TRUE	reported	igd
2	146348037	-0.00961054	0.00202355	2e-06		ieu-b-111	rs7609422	A	G	0.591502	|| id:ieu-b-111	TRUE	reported	igd
2	147926214	-0.010203	0.00200827	3.79997e-07		ieu-b-111	rs526363	T	C	0.577436	|| id:ieu-b-111	TRUE	reported	igd
2	242395674	-0.0142305	0.00201176	1.50003e-12		ieu-b-111	rs4675812	A	G	0.587882	|| id:ieu-b-111	TRUE	reported	igd
2	37095139	-0.0137812	0.00200389	6.09958e-12		ieu-b-111	rs6752845	C	G	0.431425	|| id:ieu-b-111	TRUE	reported	igd
2	202185132	0.0107804	0.00198236	5.39995e-08		ieu-b-111	rs2110690	G	A	0.505034	|| id:ieu-b-111	TRUE	reported	igd
2	165467068	0.0115011	0.00199472	8.10009e-09		ieu-b-111	rs4128205	C	A	0.509173	|| id:ieu-b-111	TRUE	reported	igd
2	254215	-0.0100859	0.00205794	9.49992e-07		ieu-b-111	rs17713879	A	G	0.364814	|| id:ieu-b-111	TRUE	reported	igd
2	227232047	-0.0140007	0.00225386	5.19996e-10		ieu-b-111	rs12475332	G	T	0.260988	|| id:ieu-b-111	TRUE	reported	igd
2	85788270	-0.0112291	0.0020155	2.5e-08		ieu-b-111	rs10172544	A	C	0.408707	|| id:ieu-b-111	TRUE	reported	igd
2	188242369	-0.0118458	0.00251886	2.59998e-06		ieu-b-111	rs62172372	G	A	0.197357	|| id:ieu-b-111	TRUE	reported	igd
2	113841782	-0.0105665	0.00198172	9.69996e-08		ieu-b-111	rs11687782	A	T	0.484399	|| id:ieu-b-111	TRUE	reported	igd
2	28489549	0.0263468	0.00416714	2.59998e-10		ieu-b-111	rs72784786	A	G	0.060638	|| id:ieu-b-111	TRUE	reported	igd
2	64892466	-0.0122793	0.00245989	5.99998e-07		ieu-b-111	rs34338966	G	A	0.206999	|| id:ieu-b-111	TRUE	reported	igd
2	65276049	-0.0184832	0.00200785	3.40017e-20		ieu-b-111	rs1009360	C	T	0.41859	|| id:ieu-b-111	TRUE	reported	igd
2	161340270	-0.0108868	0.00198007	3.79997e-08		ieu-b-111	rs6432622	G	A	0.490264	|| id:ieu-b-111	TRUE	reported	igd
3	53303516	0.0185312	0.00398652	3.29997e-06		ieu-b-111	rs143804589	G	A	0.066452	|| id:ieu-b-111	TRUE	reported	igd
3	69879670	0.0109684	0.00200571	4.49997e-08		ieu-b-111	rs6805924	T	G	0.430548	|| id:ieu-b-111	TRUE	reported	igd
3	70471368	0.0109015	0.00212379	2.90001e-07		ieu-b-111	rs9842991	A	G	0.325629	|| id:ieu-b-111	TRUE	reported	igd
3	52516293	0.0298848	0.00253832	5.30029e-32		ieu-b-111	rs6800707	G	C	0.810543	|| id:ieu-b-111	TRUE	reported	igd
3	170727218	0.0247828	0.00334924	1.39991e-13		ieu-b-111	rs10513688	A	G	0.097403	|| id:ieu-b-111	TRUE	reported	igd
3	12139092	-0.0251021	0.00401861	4.20001e-10		ieu-b-111	rs6798755	T	C	0.065529	|| id:ieu-b-111	TRUE	reported	igd
3	25366144	-0.0116243	0.0025207	4e-06		ieu-b-111	rs322666	G	C	0.802023	|| id:ieu-b-111	TRUE	reported	igd
3	66862541	0.00989945	0.00199472	6.90001e-07		ieu-b-111	rs9812801	C	T	0.498707	|| id:ieu-b-111	TRUE	reported	igd
3	142110644	-0.0165938	0.00295427	1.89998e-08		ieu-b-111	rs73238173	G	C	0.129955	|| id:ieu-b-111	TRUE	reported	igd
3	94121904	-0.0100754	0.0021412	2.5e-06		ieu-b-111	rs13090329	A	G	0.339664	|| id:ieu-b-111	TRUE	reported	igd
3	24520283	-0.0152543	0.00221886	6.20012e-12		ieu-b-111	rs6792725	G	A	0.692404	|| id:ieu-b-111	TRUE	reported	igd
3	194121173	-0.0118254	0.00237997	6.69993e-07		ieu-b-111	rs376133816	T	C	0.23126	|| id:ieu-b-111	TRUE	reported	igd
3	196187927	-0.0126395	0.00223848	1.6e-08		ieu-b-111	rs11185542	C	G	0.727914	|| id:ieu-b-111	TRUE	reported	igd
3	150066540	0.0419639	0.00426588	7.8001e-23		ieu-b-111	rs62271373	A	T	0.059967	|| id:ieu-b-111	TRUE	reported	igd
3	187626650	-0.0105306	0.00205872	3.09999e-07		ieu-b-111	rs13066994	T	C	0.37735	|| id:ieu-b-111	TRUE	reported	igd
3	188439236	0.0117624	0.00208003	1.6e-08		ieu-b-111	rs2137557	C	T	0.645612	|| id:ieu-b-111	TRUE	reported	igd
3	81974558	0.00962334	0.00203065	2.1e-06		ieu-b-111	rs9877408	G	A	0.400097	|| id:ieu-b-111	TRUE	reported	igd
3	37025661	-0.0118516	0.00199656	2.90001e-09		ieu-b-111	rs9831084	C	T	0.461922	|| id:ieu-b-111	TRUE	reported	igd
3	135956305	0.0291133	0.00234718	2.49977e-35		ieu-b-111	rs684773	C	A	0.766797	|| id:ieu-b-111	TRUE	reported	igd
3	156810578	0.0120882	0.00202424	2.30001e-09		ieu-b-111	rs62274099	T	C	0.424205	|| id:ieu-b-111	TRUE	reported	igd
3	87037543	-0.0224583	0.00347278	1e-10		ieu-b-111	rs13066793	G	A	0.090095	|| id:ieu-b-111	TRUE	reported	igd
3	129341403	-0.0126419	0.0025181	5.19996e-07		ieu-b-111	rs6795831	C	A	0.195876	|| id:ieu-b-111	TRUE	reported	igd
3	138150314	0.0170095	0.00353712	1.5e-06		ieu-b-111	rs9828345	C	T	0.086668	|| id:ieu-b-111	TRUE	reported	igd
3	4783407	-0.0109721	0.0022392	9.59997e-07		ieu-b-111	rs11714054	C	T	0.270305	|| id:ieu-b-111	TRUE	reported	igd
3	172294500	0.0500946	0.00600435	7.19946e-17		ieu-b-111	rs79287178	A	G	0.031151	|| id:ieu-b-111	TRUE	reported	igd
3	127252210	0.0121217	0.00233175	2e-07		ieu-b-111	rs9836434	T	C	0.241333	|| id:ieu-b-111	TRUE	reported	igd
3	12473045	0.0202549	0.00236652	1.10002e-17		ieu-b-111	rs3103310	G	A	0.241785	|| id:ieu-b-111	TRUE	reported	igd
3	47282303	0.0111258	0.00202312	3.79997e-08		ieu-b-111	rs2276853	A	G	0.59607	|| id:ieu-b-111	TRUE	reported	igd
4	3443931	-0.0305169	0.00205811	9.70063e-50		ieu-b-111	rs13108218	G	A	0.614859	|| id:ieu-b-111	TRUE	reported	igd
4	87985166	0.0338197	0.00203602	5.79963e-62		ieu-b-111	rs3775228	T	C	0.399717	|| id:ieu-b-111	TRUE	reported	igd
4	26331471	-0.0110236	0.00205715	8.40001e-08		ieu-b-111	rs7694869	G	A	0.623834	|| id:ieu-b-111	TRUE	reported	igd
4	40428010	0.0125871	0.00229058	3.89996e-08		ieu-b-111	rs278981	C	T	0.758155	|| id:ieu-b-111	TRUE	reported	igd
4	77396854	0.0129095	0.00199093	8.9002e-11		ieu-b-111	rs11722924	C	G	0.53531	|| id:ieu-b-111	TRUE	reported	igd
4	170594260	0.015083	0.00326319	3.79997e-06		ieu-b-111	rs72694789	T	C	0.12202	|| id:ieu-b-111	TRUE	reported	igd
4	154135692	-0.0167387	0.00336859	6.69993e-07		ieu-b-111	rs72727861	T	C	0.100735	|| id:ieu-b-111	TRUE	reported	igd
4	55535336	-0.0139399	0.00204019	8.30042e-12		ieu-b-111	rs2237029	A	G	0.601353	|| id:ieu-b-111	TRUE	reported	igd
4	56212404	-0.0386626	0.0081132	1.89998e-06		ieu-b-111	rs188248575	G	C	0.015451	|| id:ieu-b-111	TRUE	reported	igd
4	38680015	0.0104711	0.0020793	4.79999e-07		ieu-b-111	rs13132853	G	A	0.360387	|| id:ieu-b-111	TRUE	reported	igd
4	15120587	0.0116368	0.00209865	2.90001e-08		ieu-b-111	rs2702544	G	A	0.658163	|| id:ieu-b-111	TRUE	reported	igd
4	100054827	0.013792	0.00216353	1.79999e-10		ieu-b-111	rs6532798	T	C	0.697405	|| id:ieu-b-111	TRUE	reported	igd
4	18034463	0.0264991	0.00291753	1.10002e-19		ieu-b-111	rs71603401	G	A	0.136804	|| id:ieu-b-111	TRUE	reported	igd
4	149013042	-0.0324646	0.00659562	8.60003e-07		ieu-b-111	rs1964691	A	G	0.024629	|| id:ieu-b-111	TRUE	reported	igd
4	124743259	0.0139021	0.00231385	1.89998e-09		ieu-b-111	rs1347188	G	A	0.245797	|| id:ieu-b-111	TRUE	reported	igd
4	124103672	-0.0409426	0.00815056	5.1e-07		ieu-b-111	rs7681309	T	A	0.015222	|| id:ieu-b-111	TRUE	reported	igd
4	155444125	-0.0457117	0.0096106	2e-06		ieu-b-111	rs76903237	T	C	0.010847	|| id:ieu-b-111	TRUE	reported	igd
4	157682598	-0.0160248	0.00237585	1.50003e-11		ieu-b-111	rs11100083	C	T	0.226214	|| id:ieu-b-111	TRUE	reported	igd
4	89704367	0.0149897	0.00203847	1.9002e-13		ieu-b-111	rs13118477	A	G	0.392654	|| id:ieu-b-111	TRUE	reported	igd
4	941290	-0.00997419	0.00201928	7.79992e-07		ieu-b-111	rs6815138	C	A	0.416572	|| id:ieu-b-111	TRUE	reported	igd
4	69446344	0.0195598	0.00240753	4.49987e-16		ieu-b-111	rs13101504	G	T	0.412851	|| id:ieu-b-111	TRUE	reported	igd
4	103188709	0.0300749	0.00377743	1.69981e-15		ieu-b-111	rs13107325	T	C	0.074905	|| id:ieu-b-111	TRUE	reported	igd
4	140874760	-0.00994827	0.00206583	1.5e-06		ieu-b-111	rs809955	A	G	0.366015	|| id:ieu-b-111	TRUE	reported	igd
4	39646631	-0.0152674	0.00252148	1.40001e-09		ieu-b-111	rs12504746	T	C	0.192857	|| id:ieu-b-111	TRUE	reported	igd
4	26047616	0.0288117	0.00265556	1.99986e-27		ieu-b-111	rs73243877	G	A	0.168135	|| id:ieu-b-111	TRUE	reported	igd
4	110766064	0.0465516	0.00710636	5.70033e-11		ieu-b-111	rs148827772	G	A	0.022544	|| id:ieu-b-111	TRUE	reported	igd
4	111120166	0.0101254	0.00217426	3.2e-06		ieu-b-111	rs3813829	G	A	0.322207	|| id:ieu-b-111	TRUE	reported	igd
5	57610069	-0.0143974	0.00203746	1.59993e-12		ieu-b-111	rs37538	C	G	0.601553	|| id:ieu-b-111	TRUE	reported	igd
5	60500191	-0.0101129	0.00198989	3.69999e-07		ieu-b-111	rs256374	G	A	0.471053	|| id:ieu-b-111	TRUE	reported	igd
5	153800513	0.0151978	0.00261808	6.4e-09		ieu-b-111	rs7244	A	G	0.174166	|| id:ieu-b-111	TRUE	reported	igd
5	130672958	0.0329807	0.00529922	4.90004e-10		ieu-b-111	rs193735	A	G	0.036665	|| id:ieu-b-111	TRUE	reported	igd
5	132444128	-0.0307938	0.00344154	3.59998e-19		ieu-b-111	rs72801474	A	G	0.091843	|| id:ieu-b-111	TRUE	reported	igd
5	112490629	0.0138858	0.00236622	4.39997e-09		ieu-b-111	rs7714361	C	A	0.233667	|| id:ieu-b-111	TRUE	reported	igd
5	176750688	0.0149941	0.00239634	3.89996e-10		ieu-b-111	rs62397245	G	C	0.22236	|| id:ieu-b-111	TRUE	reported	igd
5	139802170	-0.0123661	0.00236675	1.7e-07		ieu-b-111	rs72798870	A	G	0.228857	|| id:ieu-b-111	TRUE	reported	igd
5	140888248	0.0162322	0.00243455	2.60016e-11		ieu-b-111	rs970069	T	C	0.212039	|| id:ieu-b-111	TRUE	reported	igd
5	173324971	0.0121913	0.00217016	1.89998e-08		ieu-b-111	rs55646464	T	G	0.300087	|| id:ieu-b-111	TRUE	reported	igd
5	40837516	-0.0112051	0.00220956	4e-07		ieu-b-111	rs173620	G	C	0.718303	|| id:ieu-b-111	TRUE	reported	igd
5	56197514	-0.0137279	0.00208903	5.00035e-11		ieu-b-111	rs192249	G	C	0.651188	|| id:ieu-b-111	TRUE	reported	igd
5	67714246	0.0177909	0.00205178	4.30031e-18		ieu-b-111	rs4976033	G	A	0.402122	|| id:ieu-b-111	TRUE	reported	igd
5	53310139	0.0268635	0.00315997	1.9002e-17		ieu-b-111	rs7735249	G	C	0.112767	|| id:ieu-b-111	TRUE	reported	igd
5	55860781	0.0461274	0.00252163	9.49948e-75		ieu-b-111	rs3936511	G	A	0.19191	|| id:ieu-b-111	TRUE	reported	igd
5	156390297	0.0331011	0.00206122	4.90004e-58		ieu-b-111	rs6882076	C	T	0.634285	|| id:ieu-b-111	TRUE	reported	igd
5	107320296	0.00932421	0.00203417	4.60002e-06		ieu-b-111	rs4144479	A	G	0.406499	|| id:ieu-b-111	TRUE	reported	igd
5	78531337	-0.0145732	0.00202974	7.00003e-13		ieu-b-111	rs1316753	C	G	0.394062	|| id:ieu-b-111	TRUE	reported	igd
5	103995368	-0.0117435	0.00204042	8.60003e-09		ieu-b-111	rs325485	G	A	0.602889	|| id:ieu-b-111	TRUE	reported	igd
5	90255685	0.0157533	0.00224582	2.29985e-12		ieu-b-111	rs7704653	G	A	0.723029	|| id:ieu-b-111	TRUE	reported	igd
5	118729286	-0.0206988	0.00224699	3.19963e-20		ieu-b-111	rs1045241	T	C	0.270943	|| id:ieu-b-111	TRUE	reported	igd
5	157925297	-0.0154305	0.00201429	1.9002e-14		ieu-b-111	rs13354321	C	T	0.409787	|| id:ieu-b-111	TRUE	reported	igd
5	79643369	0.010249	0.002004	3.09999e-07		ieu-b-111	rs12657170	C	T	0.452319	|| id:ieu-b-111	TRUE	reported	igd
5	42436916	-0.0165727	0.00331893	5.89997e-07		ieu-b-111	rs17574650	C	A	0.099907	|| id:ieu-b-111	TRUE	reported	igd
6	18747705	-0.0111556	0.00201991	3.29997e-08		ieu-b-111	rs6924805	T	G	0.587637	|| id:ieu-b-111	TRUE	reported	igd
6	29977350	0.025198	0.00448687	2e-08		ieu-b-111	rs2275852	G	T	0.052332	|| id:ieu-b-111	TRUE	reported	igd
6	43804571	0.0177868	0.00221435	9.49948e-16		ieu-b-111	rs729761	G	T	0.711859	|| id:ieu-b-111	TRUE	reported	igd
6	161162290	-0.0391877	0.00654659	2.19999e-09		ieu-b-111	rs1835346	G	A	0.023874	|| id:ieu-b-111	TRUE	reported	igd
6	133793652	-0.0118448	0.00213008	2.69998e-08		ieu-b-111	rs199904900	C	G	0.320204	|| id:ieu-b-111	TRUE	reported	igd
6	109189021	0.0163067	0.0024101	1.29987e-11		ieu-b-111	rs9480889	G	C	0.783137	|| id:ieu-b-111	TRUE	reported	igd
6	111124343	-0.0113517	0.00230548	8.50002e-07		ieu-b-111	rs802685	C	T	0.24452	|| id:ieu-b-111	TRUE	reported	igd
6	86280875	-0.0109729	0.00202683	6.19998e-08		ieu-b-111	rs9342041	A	G	0.603687	|| id:ieu-b-111	TRUE	reported	igd
6	161111700	-0.104318	0.00828522	2.39994e-36		ieu-b-111	rs186696265	T	C	0.014693	|| id:ieu-b-111	TRUE	reported	igd
6	32587213	0.0379005	0.00204671	1.50003e-76		ieu-b-111	rs28383314	C	T	0.624109	|| id:ieu-b-111	TRUE	reported	igd
6	43757896	0.0401182	0.00198999	2.19989e-90		ieu-b-111	rs998584	A	C	0.482727	|| id:ieu-b-111	TRUE	reported	igd
6	55437238	-0.0221699	0.00454227	1.09999e-06		ieu-b-111	rs73744635	C	T	0.051393	|| id:ieu-b-111	TRUE	reported	igd
6	7249460	-0.0155231	0.0026035	2.5e-09		ieu-b-111	rs78588343	A	G	0.176216	|| id:ieu-b-111	TRUE	reported	igd
6	160562481	0.0138633	0.00231292	2e-09		ieu-b-111	rs73025562	A	G	0.245879	|| id:ieu-b-111	TRUE	reported	igd
6	31303922	0.0265556	0.00205701	4.00037e-38		ieu-b-111	rs28752924	C	T	0.445662	|| id:ieu-b-111	TRUE	reported	igd
6	31540757	0.0256807	0.00411268	4.30002e-10		ieu-b-111	rs2229092	C	A	0.062054	|| id:ieu-b-111	TRUE	reported	igd
6	32507498	0.0666295	0.0052625	9.70063e-37		ieu-b-111	rs12661597	T	G	0.040154	|| id:ieu-b-111	TRUE	reported	igd
6	43781092	0.0148754	0.00310456	1.7e-06		ieu-b-111	rs36184164	G	T	0.115083	|| id:ieu-b-111	TRUE	reported	igd
6	161004972	0.0450912	0.00379997	1.80011e-32		ieu-b-111	rs77009508	G	A	0.073734	|| id:ieu-b-111	TRUE	reported	igd
6	72522321	-0.0471717	0.00791884	2.59998e-09		ieu-b-111	rs138191773	A	G	0.017021	|| id:ieu-b-111	TRUE	reported	igd
6	84250330	0.0107927	0.00200425	7.19996e-08		ieu-b-111	rs7741310	T	C	0.568561	|| id:ieu-b-111	TRUE	reported	igd
6	97029871	0.0137912	0.00242177	1.2e-08		ieu-b-111	rs2983896	A	G	0.21474	|| id:ieu-b-111	TRUE	reported	igd
6	97763857	-0.0234401	0.00490849	1.79999e-06		ieu-b-111	rs62420613	A	G	0.046364	|| id:ieu-b-111	TRUE	reported	igd
6	107437166	-0.0133153	0.00213196	4.20001e-10		ieu-b-111	rs62427982	T	C	0.32217	|| id:ieu-b-111	TRUE	reported	igd
6	140611419	-0.0154993	0.00246511	3.2e-10		ieu-b-111	rs9376511	G	A	0.203288	|| id:ieu-b-111	TRUE	reported	igd
6	153465230	-0.0106866	0.00201069	1.09999e-07		ieu-b-111	rs607335	A	C	0.420007	|| id:ieu-b-111	TRUE	reported	igd
6	2791683	0.0092168	0.00200035	4.09996e-06		ieu-b-111	rs178399	A	G	0.442682	|| id:ieu-b-111	TRUE	reported	igd
6	139835498	-0.0285849	0.00201656	1.29987e-45		ieu-b-111	rs17585887	C	T	0.591074	|| id:ieu-b-111	TRUE	reported	igd
6	1918122	-0.00990555	0.00210114	2.39999e-06		ieu-b-111	rs3800130	A	G	0.342232	|| id:ieu-b-111	TRUE	reported	igd
6	20486798	-0.0189544	0.00254235	8.99912e-14		ieu-b-111	rs4134963	T	C	0.189878	|| id:ieu-b-111	TRUE	reported	igd
6	127435106	0.0267283	0.0019907	4.19952e-41		ieu-b-111	rs6916318	T	A	0.530533	|| id:ieu-b-111	TRUE	reported	igd
7	5574239	0.0157124	0.00245601	1.6e-10		ieu-b-111	rs852388	C	G	0.211278	|| id:ieu-b-111	TRUE	reported	igd
7	73123473	0.0653776	0.0046178	1.69981e-45		ieu-b-111	rs72555385	G	A	0.048975	|| id:ieu-b-111	TRUE	reported	igd
7	44199142	0.024506	0.00273953	3.69999e-19		ieu-b-111	rs1799831	T	C	0.156029	|| id:ieu-b-111	TRUE	reported	igd
7	150296609	0.0210699	0.00245985	1.10002e-17		ieu-b-111	rs535241194	G	A	0.21449	|| id:ieu-b-111	TRUE	reported	igd
7	72856269	-0.122769	0.00301848	1e-200		ieu-b-111	rs2240466	A	G	0.122916	|| id:ieu-b-111	TRUE	reported	igd
7	75647167	-0.0125232	0.00213684	4.60002e-09		ieu-b-111	rs72603744	C	A	0.315623	|| id:ieu-b-111	TRUE	reported	igd
7	15903403	-0.0153164	0.0020629	1.10002e-13		ieu-b-111	rs38189	T	A	0.634401	|| id:ieu-b-111	TRUE	reported	igd
7	17284989	-0.0173714	0.00308015	1.7e-08		ieu-b-111	rs10277582	T	C	0.118591	|| id:ieu-b-111	TRUE	reported	igd
7	17826282	0.0140801	0.00198597	1.29987e-12		ieu-b-111	rs2691553	A	G	0.51063	|| id:ieu-b-111	TRUE	reported	igd
7	25965759	-0.0283695	0.00220088	5.10035e-38		ieu-b-111	rs7786102	A	G	0.715703	|| id:ieu-b-111	TRUE	reported	igd
7	26397239	-0.0197664	0.00199128	3.19963e-23		ieu-b-111	rs1534696	A	C	0.541122	|| id:ieu-b-111	TRUE	reported	igd
7	29319249	0.0123903	0.00221234	2.1e-08		ieu-b-111	rs11980456	A	G	0.291468	|| id:ieu-b-111	TRUE	reported	igd
7	116486020	-0.0150445	0.00201492	8.19974e-14		ieu-b-111	rs41785	A	C	0.417487	|| id:ieu-b-111	TRUE	reported	igd
7	1010801	0.0176494	0.00303718	6.19998e-09		ieu-b-111	rs71538127	G	C	0.122052	|| id:ieu-b-111	TRUE	reported	igd
7	107618420	-0.0155902	0.0034044	4.70002e-06		ieu-b-111	rs11769960	G	A	0.093802	|| id:ieu-b-111	TRUE	reported	igd
7	129421683	-0.0127106	0.00264876	1.6e-06		ieu-b-111	rs117189313	A	G	0.175982	|| id:ieu-b-111	TRUE	reported	igd
7	130583442	-0.0211003	0.00380118	2.80001e-08		ieu-b-111	rs62473520	C	T	0.077998	|| id:ieu-b-111	TRUE	reported	igd
7	72139093	0.016328	0.00265352	7.59994e-10		ieu-b-111	rs7786339	T	C	0.168936	|| id:ieu-b-111	TRUE	reported	igd
7	44267538	-0.0319865	0.00426882	6.70039e-14		ieu-b-111	rs62459095	T	C	0.061781	|| id:ieu-b-111	TRUE	reported	igd
7	130430930	-0.0325803	0.00198921	2.70023e-60		ieu-b-111	rs4731701	T	C	0.493088	|| id:ieu-b-111	TRUE	reported	igd
7	106632113	-0.0121299	0.00201682	1.79999e-09		ieu-b-111	rs12530679	G	A	0.48466	|| id:ieu-b-111	TRUE	reported	igd
7	81564122	-0.0116981	0.00225463	2.1e-07		ieu-b-111	rs1229492	C	T	0.731129	|| id:ieu-b-111	TRUE	reported	igd
7	150542048	0.0193823	0.00358798	6.59994e-08		ieu-b-111	rs56321085	A	G	0.084369	|| id:ieu-b-111	TRUE	reported	igd
8	18214065	0.0189102	0.00276507	8.00018e-12		ieu-b-111	rs13264304	G	C	0.151023	|| id:ieu-b-111	TRUE	reported	igd
8	126725462	-0.00989488	0.00204219	1.29999e-06		ieu-b-111	rs1869582	A	G	0.45711	|| id:ieu-b-111	TRUE	reported	igd
8	16203084	-0.0109293	0.00217442	5e-07		ieu-b-111	rs12546548	C	T	0.312174	|| id:ieu-b-111	TRUE	reported	igd
8	19873502	0.136538	0.00584159	7.99834e-121		ieu-b-111	rs7000494	C	G	0.030042	|| id:ieu-b-111	TRUE	reported	igd
8	106398894	0.0105061	0.00198255	1.2e-07		ieu-b-111	rs2880447	G	A	0.517387	|| id:ieu-b-111	TRUE	reported	igd
8	82403911	-0.0112657	0.00220696	3.29997e-07		ieu-b-111	rs6473279	T	C	0.279786	|| id:ieu-b-111	TRUE	reported	igd
8	59388565	-0.0261379	0.00209126	7.59976e-36		ieu-b-111	rs2081687	C	T	0.663201	|| id:ieu-b-111	TRUE	reported	igd
8	72459889	0.0349878	0.0036804	1.99986e-21		ieu-b-111	rs13269725	G	A	0.078416	|| id:ieu-b-111	TRUE	reported	igd
8	11517977	-0.0245383	0.00200093	1.39991e-34		ieu-b-111	rs4841580	C	T	0.434941	|| id:ieu-b-111	TRUE	reported	igd
8	87636752	0.0162747	0.0035543	4.70002e-06		ieu-b-111	rs35110381	A	T	0.085853	|| id:ieu-b-111	TRUE	reported	igd
8	19817476	-0.159413	0.00698442	2.60016e-115		ieu-b-111	rs308	G	T	0.020597	|| id:ieu-b-111	TRUE	reported	igd
8	135764140	0.00996143	0.00203962	1e-06		ieu-b-111	rs12547792	A	G	0.389599	|| id:ieu-b-111	TRUE	reported	igd
8	144306970	-0.0154258	0.00256576	1.79999e-09		ieu-b-111	rs72691637	A	G	0.187053	|| id:ieu-b-111	TRUE	reported	igd
8	126475770	-0.0860885	0.00198061	1e-200		ieu-b-111	rs6999569	G	A	0.470737	|| id:ieu-b-111	TRUE	reported	igd
8	126628841	0.0278972	0.00230982	1.39991e-33		ieu-b-111	rs12546096	G	A	0.252369	|| id:ieu-b-111	TRUE	reported	igd
8	55436637	0.0124931	0.00255712	1e-06		ieu-b-111	rs28387039	A	C	0.183488	|| id:ieu-b-111	TRUE	reported	igd
8	64664690	0.0126014	0.00226754	2.69998e-08		ieu-b-111	rs28439112	A	T	0.255528	|| id:ieu-b-111	TRUE	reported	igd
8	10677981	0.0238704	0.00248513	7.59976e-22		ieu-b-111	rs1544980	C	T	0.198644	|| id:ieu-b-111	TRUE	reported	igd
8	30956654	-0.0106165	0.00205277	2.30001e-07		ieu-b-111	rs12549825	G	C	0.626285	|| id:ieu-b-111	TRUE	reported	igd
8	37399290	-0.0339449	0.00581961	5.39995e-09		ieu-b-111	rs2407278	G	A	0.030154	|| id:ieu-b-111	TRUE	reported	igd
8	38343012	-0.0111741	0.00205304	5.19996e-08		ieu-b-111	rs328301	C	T	0.62389	|| id:ieu-b-111	TRUE	reported	igd
8	116638975	0.0213535	0.00358645	2.59998e-09		ieu-b-111	rs13265978	C	T	0.082718	|| id:ieu-b-111	TRUE	reported	igd
8	19662937	0.0773626	0.00758596	1.99986e-24		ieu-b-111	rs79153732	T	C	0.017389	|| id:ieu-b-111	TRUE	reported	igd
8	19810787	-0.141493	0.00361052	1e-200		ieu-b-111	rs343	A	C	0.083129	|| id:ieu-b-111	TRUE	reported	igd
8	19871080	-0.199116	0.0100401	1.59993e-87		ieu-b-111	rs75609851	A	G	0.01048	|| id:ieu-b-111	TRUE	reported	igd
8	19972140	-0.101751	0.00963178	4.40048e-26		ieu-b-111	rs150564454	A	G	0.011556	|| id:ieu-b-111	TRUE	reported	igd
9	15305378	0.0175432	0.00258442	1.10002e-11		ieu-b-111	rs581080	C	G	0.819008	|| id:ieu-b-111	TRUE	reported	igd
9	72992359	-0.0152871	0.00328523	3.29997e-06		ieu-b-111	rs113709122	T	C	0.102801	|| id:ieu-b-111	TRUE	reported	igd
9	1033773	0.0148202	0.00216358	7.39946e-12		ieu-b-111	rs1567353	G	C	0.307644	|| id:ieu-b-111	TRUE	reported	igd
9	107661129	-0.0269912	0.00306133	1.20005e-18		ieu-b-111	rs2244278	A	C	0.120553	|| id:ieu-b-111	TRUE	reported	igd
9	110469058	-0.0288237	0.00603471	1.79999e-06		ieu-b-111	rs75313963	C	T	0.028143	|| id:ieu-b-111	TRUE	reported	igd
9	13723175	-0.0116104	0.00202626	1e-08		ieu-b-111	rs7847285	C	T	0.589213	|| id:ieu-b-111	TRUE	reported	igd
9	22134253	-0.0154098	0.0026291	4.60002e-09		ieu-b-111	rs10811662	A	G	0.173212	|| id:ieu-b-111	TRUE	reported	igd
9	36992547	0.0105808	0.0020501	2.5e-07		ieu-b-111	rs10973159	T	G	0.620536	|| id:ieu-b-111	TRUE	reported	igd
9	86583076	-0.0202838	0.00228763	7.50067e-19		ieu-b-111	rs696825	T	C	0.252926	|| id:ieu-b-111	TRUE	reported	igd
9	11427570	-0.00941846	0.00200901	2.80001e-06		ieu-b-111	rs1335462	G	T	0.430879	|| id:ieu-b-111	TRUE	reported	igd
9	123375589	0.0122025	0.00216741	1.79999e-08		ieu-b-111	rs7861679	T	C	0.696815	|| id:ieu-b-111	TRUE	reported	igd
9	136141870	-0.021158	0.00256189	1.50003e-16		ieu-b-111	rs2519093	T	C	0.184548	|| id:ieu-b-111	TRUE	reported	igd
9	92202495	0.0157113	0.00200465	4.60045e-15		ieu-b-111	rs10797119	C	T	0.536622	|| id:ieu-b-111	TRUE	reported	igd
9	95283887	0.0173511	0.00268396	1e-10		ieu-b-111	rs2131919	G	A	0.164266	|| id:ieu-b-111	TRUE	reported	igd
9	112241293	-0.0109415	0.00221346	7.69999e-07		ieu-b-111	rs55824262	C	T	0.292407	|| id:ieu-b-111	TRUE	reported	igd
9	112663525	0.00956116	0.00207989	4.30002e-06		ieu-b-111	rs877640	C	T	0.355282	|| id:ieu-b-111	TRUE	reported	igd
9	134961834	-0.0110418	0.0020048	3.59998e-08		ieu-b-111	rs4962112	C	T	0.528394	|| id:ieu-b-111	TRUE	reported	igd
9	139386138	0.0129432	0.00223541	7.00003e-09		ieu-b-111	rs4382584	A	G	0.274334	|| id:ieu-b-111	TRUE	reported	igd
9	16890517	-0.0133549	0.00276679	1.40001e-06		ieu-b-111	rs2153272	T	C	0.846253	|| id:ieu-b-111	TRUE	reported	igd
10	23614233	-0.00952427	0.00199316	1.79999e-06		ieu-b-111	rs7893984	C	T	0.467273	|| id:ieu-b-111	TRUE	reported	igd
10	115798895	-0.0188717	0.00225426	5.70033e-17		ieu-b-111	rs2773469	G	A	0.733286	|| id:ieu-b-111	TRUE	reported	igd
10	81096071	0.0142284	0.00250611	1.40001e-08		ieu-b-111	rs7077812	C	T	0.194911	|| id:ieu-b-111	TRUE	reported	igd
10	113937941	0.0183191	0.00222084	1.59993e-16		ieu-b-111	rs2487294	T	G	0.723477	|| id:ieu-b-111	TRUE	reported	igd
10	63702572	-0.0282011	0.00403602	2.80027e-12		ieu-b-111	rs55767272	C	A	0.065077	|| id:ieu-b-111	TRUE	reported	igd
10	56703883	0.00990121	0.00212	2.99999e-06		ieu-b-111	rs17597232	A	G	0.328828	|| id:ieu-b-111	TRUE	reported	igd
10	74711376	-0.0148544	0.00231748	1.5e-10		ieu-b-111	rs11000468	T	C	0.255269	|| id:ieu-b-111	TRUE	reported	igd
10	13670038	-0.0111624	0.00239802	3.2e-06		ieu-b-111	rs11258485	C	T	0.220551	|| id:ieu-b-111	TRUE	reported	igd
10	33970319	0.0133852	0.00278231	1.5e-06		ieu-b-111	rs16934748	C	T	0.150433	|| id:ieu-b-111	TRUE	reported	igd
10	65124098	-0.0321674	0.00199059	9.70063e-59		ieu-b-111	rs10822163	G	C	0.473369	|| id:ieu-b-111	TRUE	reported	igd
10	94248310	-0.0116437	0.00200546	6.4e-09		ieu-b-111	rs11187019	G	A	0.550621	|| id:ieu-b-111	TRUE	reported	igd
10	94839642	-0.0318216	0.00199589	3.19963e-57		ieu-b-111	rs2068888	A	G	0.450732	|| id:ieu-b-111	TRUE	reported	igd
10	99793865	-0.0144604	0.00200472	5.50047e-13		ieu-b-111	rs10883026	T	C	0.521569	|| id:ieu-b-111	TRUE	reported	igd
10	103689176	-0.0222874	0.00416299	8.60003e-08		ieu-b-111	rs7919455	C	T	0.060506	|| id:ieu-b-111	TRUE	reported	igd
10	17268839	0.0111232	0.00201767	3.50002e-08		ieu-b-111	rs3758413	C	T	0.417724	|| id:ieu-b-111	TRUE	reported	igd
10	95316037	0.0434468	0.00428926	4.10015e-24		ieu-b-111	rs113344423	A	G	0.060177	|| id:ieu-b-111	TRUE	reported	igd
10	134459388	0.0137462	0.00239759	9.80009e-09		ieu-b-111	rs1133400	G	A	0.219923	|| id:ieu-b-111	TRUE	reported	igd
10	114042643	0.0174851	0.00257608	1.10002e-11		ieu-b-111	rs56397607	G	A	0.182538	|| id:ieu-b-111	TRUE	reported	igd
10	52373245	0.0457563	0.00669008	8.00018e-12		ieu-b-111	rs80276949	A	G	0.022677	|| id:ieu-b-111	TRUE	reported	igd
10	5267191	-0.0227003	0.00275296	1.59993e-16		ieu-b-111	rs140107293	G	A	0.154707	|| id:ieu-b-111	TRUE	reported	igd
11	15090794	-0.0394324	0.00614684	1.40001e-10		ieu-b-111	rs117287238	A	G	0.028185	|| id:ieu-b-111	TRUE	reported	igd
11	76465362	-0.0119449	0.00243405	9.20005e-07		ieu-b-111	rs7942368	T	C	0.217506	|| id:ieu-b-111	TRUE	reported	igd
11	116598065	-0.0758529	0.00439863	1.20005e-66		ieu-b-111	rs78484485	A	G	0.054016	|| id:ieu-b-111	TRUE	reported	igd
11	117052532	-0.0558488	0.00752135	1.10002e-13		ieu-b-111	rs61729990	A	C	0.017888	|| id:ieu-b-111	TRUE	reported	igd
11	134446641	-0.0154208	0.00307649	5.39995e-07		ieu-b-111	rs61908917	A	G	0.118845	|| id:ieu-b-111	TRUE	reported	igd
11	116525730	0.15572	0.00371974	1e-200		ieu-b-111	rs480823	C	T	0.078996	|| id:ieu-b-111	TRUE	reported	igd
11	116596309	0.199898	0.00379494	1e-200		ieu-b-111	rs61905078	C	A	0.073841	|| id:ieu-b-111	TRUE	reported	igd
11	117699370	-0.0500316	0.0093575	8.99995e-08		ieu-b-111	rs117573232	T	G	0.013395	|| id:ieu-b-111	TRUE	reported	igd
11	43628749	-0.0108054	0.00203714	1.09999e-07		ieu-b-111	rs4755720	T	C	0.60772	|| id:ieu-b-111	TRUE	reported	igd
11	18301915	-0.0207435	0.0035798	6.80002e-09		ieu-b-111	rs75268115	G	A	0.084699	|| id:ieu-b-111	TRUE	reported	igd
11	30504660	-0.0117912	0.00208902	1.7e-08		ieu-b-111	rs499293	A	G	0.65807	|| id:ieu-b-111	TRUE	reported	igd
11	380315	0.0297851	0.00528225	1.7e-08		ieu-b-111	rs117291242	T	C	0.036536	|| id:ieu-b-111	TRUE	reported	igd
11	13356030	0.0193777	0.00214074	1.39991e-19		ieu-b-111	rs7947951	G	A	0.689254	|| id:ieu-b-111	TRUE	reported	igd
11	17782367	-0.0121767	0.00264678	4.20001e-06		ieu-b-111	rs75736723	T	C	0.170279	|| id:ieu-b-111	TRUE	reported	igd
11	66074483	0.0143952	0.00199178	4.90004e-13		ieu-b-111	rs551243	C	G	0.469258	|| id:ieu-b-111	TRUE	reported	igd
11	78105879	-0.0170082	0.00269347	2.69998e-10		ieu-b-111	rs10899490	T	C	0.161369	|| id:ieu-b-111	TRUE	reported	igd
11	57271004	0.0150552	0.00292421	2.59998e-07		ieu-b-111	rs11229043	T	C	0.134032	|| id:ieu-b-111	TRUE	reported	igd
11	64021821	0.0436112	0.00349051	8.00018e-36		ieu-b-111	rs2302263	T	C	0.088863	|| id:ieu-b-111	TRUE	reported	igd
11	65473798	0.0193855	0.00218742	7.8001e-19		ieu-b-111	rs10750766	A	C	0.709959	|| id:ieu-b-111	TRUE	reported	igd
11	116599005	-0.0584967	0.0113121	2.30001e-07		ieu-b-111	rs143947205	C	T	0.010481	|| id:ieu-b-111	TRUE	reported	igd
11	116902639	-0.0289463	0.00476453	1.2e-09		ieu-b-111	rs79357714	G	A	0.045724	|| id:ieu-b-111	TRUE	reported	igd
11	116603816	0.285824	0.0122924	1.39959e-119		ieu-b-111	rs150423652	T	G	0.006675	|| id:ieu-b-111	TRUE	reported	igd
11	27694835	0.0160418	0.00225693	1.20005e-12		ieu-b-111	rs11030107	G	A	0.260757	|| id:ieu-b-111	TRUE	reported	igd
11	14819828	-0.0313935	0.0044298	1.39991e-12		ieu-b-111	rs61885960	A	T	0.054205	|| id:ieu-b-111	TRUE	reported	igd
11	116697081	-0.0384234	0.00427544	2.49977e-19		ieu-b-111	rs150555490	T	C	0.056868	|| id:ieu-b-111	TRUE	reported	igd
11	47259668	0.0252203	0.00215698	1.39991e-31		ieu-b-111	rs326222	C	T	0.697957	|| id:ieu-b-111	TRUE	reported	igd
11	49161967	0.0159776	0.00253125	2.80001e-10		ieu-b-111	rs3974807	T	C	0.189267	|| id:ieu-b-111	TRUE	reported	igd
11	61592362	0.0485019	0.00207982	2.79898e-120		ieu-b-111	rs174566	G	A	0.34974	|| id:ieu-b-111	TRUE	reported	igd
12	110087120	0.0150215	0.00289214	2.1e-07		ieu-b-111	rs11067675	G	A	0.13856	|| id:ieu-b-111	TRUE	reported	igd
12	124506631	-0.0290398	0.00203691	4.10015e-46		ieu-b-111	rs10773049	C	T	0.39535	|| id:ieu-b-111	TRUE	reported	igd
12	57766392	-0.0281414	0.00232488	1e-33		ieu-b-111	rs4760254	C	G	0.23908	|| id:ieu-b-111	TRUE	reported	igd
12	62787720	-0.0201303	0.00361206	2.5e-08		ieu-b-111	rs75942983	T	A	0.083627	|| id:ieu-b-111	TRUE	reported	igd
12	43125543	-0.0131058	0.00276634	2.19999e-06		ieu-b-111	rs10160898	A	T	0.153702	|| id:ieu-b-111	TRUE	reported	igd
12	46215895	0.02845	0.00435137	6.20012e-11		ieu-b-111	rs35763453	C	T	0.058647	|| id:ieu-b-111	TRUE	reported	igd
12	102751205	0.0223896	0.00477095	2.69998e-06		ieu-b-111	rs78360407	A	C	0.045408	|| id:ieu-b-111	TRUE	reported	igd
12	122635613	-0.0131494	0.00254217	2.30001e-07		ieu-b-111	rs61954254	A	G	0.193424	|| id:ieu-b-111	TRUE	reported	igd
12	133094111	0.0137181	0.00284838	1.5e-06		ieu-b-111	rs74397112	T	C	0.141424	|| id:ieu-b-111	TRUE	reported	igd
12	6706744	0.0149992	0.00256911	5.30005e-09		ieu-b-111	rs7308584	A	G	0.184436	|| id:ieu-b-111	TRUE	reported	igd
12	71113087	0.0108555	0.00200311	5.99998e-08		ieu-b-111	rs2137537	C	T	0.544542	|| id:ieu-b-111	TRUE	reported	igd
12	34821442	-0.0216903	0.0035608	1.09999e-09		ieu-b-111	rs139386986	T	C	0.092129	|| id:ieu-b-111	TRUE	reported	igd
12	56951219	0.011141	0.0020746	7.90005e-08		ieu-b-111	rs11171894	A	G	0.629515	|| id:ieu-b-111	TRUE	reported	igd
12	125334440	0.0241798	0.00481422	5.1e-07		ieu-b-111	rs56345834	A	T	0.046719	|| id:ieu-b-111	TRUE	reported	igd
12	112609998	-0.0159149	0.00340448	2.90001e-06		ieu-b-111	rs7970181	T	C	0.094158	|| id:ieu-b-111	TRUE	reported	igd
12	20473758	-0.0171435	0.00200504	1.20005e-17		ieu-b-111	rs7134375	A	C	0.431174	|| id:ieu-b-111	TRUE	reported	igd
12	21343886	0.0299225	0.00297454	8.30042e-24		ieu-b-111	rs67981690	G	A	0.129887	|| id:ieu-b-111	TRUE	reported	igd
12	22765676	-0.0121338	0.00221197	4.09996e-08		ieu-b-111	rs7135509	C	T	0.293196	|| id:ieu-b-111	TRUE	reported	igd
12	69732105	-0.0140236	0.00199376	1.99986e-12		ieu-b-111	rs4761234	C	T	0.484365	|| id:ieu-b-111	TRUE	reported	igd
12	123736084	-0.0149294	0.0021148	1.69981e-12		ieu-b-111	rs10773000	T	G	0.332276	|| id:ieu-b-111	TRUE	reported	igd
12	124478637	-0.0251537	0.0021456	9.70063e-32		ieu-b-111	rs4765148	T	G	0.312686	|| id:ieu-b-111	TRUE	reported	igd
12	506958	-0.0111387	0.0022264	5.60003e-07		ieu-b-111	rs4980892	A	G	0.725698	|| id:ieu-b-111	TRUE	reported	igd
12	4328521	-0.0732317	0.0086122	1.80011e-17		ieu-b-111	rs117233107	A	G	0.015176	|| id:ieu-b-111	TRUE	reported	igd
12	83947487	-0.00998505	0.00207018	1.40001e-06		ieu-b-111	rs324789	T	G	0.362923	|| id:ieu-b-111	TRUE	reported	igd
12	115556307	0.0103015	0.00209289	8.60003e-07		ieu-b-111	rs35427	G	T	0.382992	|| id:ieu-b-111	TRUE	reported	igd
12	107186747	0.0191212	0.00235346	4.49987e-16		ieu-b-111	rs12424054	A	G	0.232437	|| id:ieu-b-111	TRUE	reported	igd
13	25867944	-0.0176603	0.00359565	8.99995e-07		ieu-b-111	rs9507493	T	G	0.084044	|| id:ieu-b-111	TRUE	reported	igd
13	29145323	-0.0121655	0.00209472	6.29999e-09		ieu-b-111	rs1340819	C	A	0.345011	|| id:ieu-b-111	TRUE	reported	igd
13	51132482	0.0103207	0.0020207	3.29997e-07		ieu-b-111	rs7326764	G	C	0.432165	|| id:ieu-b-111	TRUE	reported	igd
13	54505922	0.0129559	0.00265345	1e-06		ieu-b-111	rs2483727	G	A	0.173411	|| id:ieu-b-111	TRUE	reported	igd
13	31007805	-0.0157568	0.0022259	1.50003e-12		ieu-b-111	rs149778057	C	A	0.32832	|| id:ieu-b-111	TRUE	reported	igd
13	71803515	0.0126587	0.00239951	1.29999e-07		ieu-b-111	rs12870915	T	C	0.22357	|| id:ieu-b-111	TRUE	reported	igd
13	50707087	-0.048426	0.00696323	3.50026e-12		ieu-b-111	rs2812208	C	G	0.02089	|| id:ieu-b-111	TRUE	reported	igd
13	114544024	0.0283172	0.00217811	1.20005e-38		ieu-b-111	rs7140110	C	T	0.298338	|| id:ieu-b-111	TRUE	reported	igd
13	99245866	-0.0123562	0.00210377	4.30002e-09		ieu-b-111	rs9584870	C	T	0.366179	|| id:ieu-b-111	TRUE	reported	igd
13	114524944	0.0139701	0.00236663	3.59998e-09		ieu-b-111	rs7400002	G	A	0.230609	|| id:ieu-b-111	TRUE	reported	igd
13	74188935	-0.0120538	0.00201057	2e-09		ieu-b-111	rs6562773	G	A	0.547533	|| id:ieu-b-111	TRUE	reported	igd
13	86163049	0.0119556	0.00255334	2.80001e-06		ieu-b-111	rs9547275	A	G	0.187929	|| id:ieu-b-111	TRUE	reported	igd
13	114625570	-0.0251844	0.00283606	6.70039e-19		ieu-b-111	rs79192570	A	G	0.14416	|| id:ieu-b-111	TRUE	reported	igd
13	95253131	0.0167149	0.00214481	6.4998e-15		ieu-b-111	rs9561643	C	A	0.314726	|| id:ieu-b-111	TRUE	reported	igd
13	107842012	0.0110074	0.00225389	1e-06		ieu-b-111	rs2769901	A	G	0.731875	|| id:ieu-b-111	TRUE	reported	igd
14	64236191	0.0209696	0.00273647	1.80011e-14		ieu-b-111	rs12880341	C	T	0.159023	|| id:ieu-b-111	TRUE	reported	igd
14	77614891	-0.0104282	0.00224001	3.2e-06		ieu-b-111	rs158122	T	C	0.725715	|| id:ieu-b-111	TRUE	reported	igd
14	39702975	0.014693	0.00280278	1.6e-07		ieu-b-111	rs10872918	A	C	0.148318	|| id:ieu-b-111	TRUE	reported	igd
14	71541026	-0.0129897	0.00215234	1.6e-09		ieu-b-111	rs2240533	C	T	0.309898	|| id:ieu-b-111	TRUE	reported	igd
14	100765823	-0.0234087	0.00373997	3.89996e-10		ieu-b-111	rs61993685	C	T	0.076413	|| id:ieu-b-111	TRUE	reported	igd
14	52480621	0.0124759	0.00224899	2.90001e-08		ieu-b-111	rs6572807	G	A	0.267065	|| id:ieu-b-111	TRUE	reported	igd
14	90053966	0.0115826	0.00235944	9.20005e-07		ieu-b-111	rs243177	T	C	0.232321	|| id:ieu-b-111	TRUE	reported	igd
14	24545375	0.0113012	0.00203413	2.80001e-08		ieu-b-111	rs2070341	T	C	0.60309	|| id:ieu-b-111	TRUE	reported	igd
14	55595298	0.0134636	0.00273638	8.60003e-07		ieu-b-111	rs75490731	T	C	0.158331	|| id:ieu-b-111	TRUE	reported	igd
14	42313911	-0.03364	0.00637081	1.29999e-07		ieu-b-111	rs9323053	T	C	0.024908	|| id:ieu-b-111	TRUE	reported	igd
14	23733114	-0.0151434	0.0025129	1.7e-09		ieu-b-111	rs56902258	A	T	0.196198	|| id:ieu-b-111	TRUE	reported	igd
14	104332759	0.0110023	0.00207456	1.09999e-07		ieu-b-111	rs12891477	T	C	0.368138	|| id:ieu-b-111	TRUE	reported	igd
15	73632142	-0.0181261	0.00349479	2.1e-07		ieu-b-111	rs2247424	T	C	0.089992	|| id:ieu-b-111	TRUE	reported	igd
15	77316131	-0.0104029	0.0020983	7.10003e-07		ieu-b-111	rs12913937	A	G	0.353441	|| id:ieu-b-111	TRUE	reported	igd
15	58723426	0.0473668	0.00240452	2.19989e-86		ieu-b-111	rs1077835	G	A	0.220459	|| id:ieu-b-111	TRUE	reported	igd
15	61960302	0.0161	0.00229294	2.19989e-12		ieu-b-111	rs12440800	T	A	0.255149	|| id:ieu-b-111	TRUE	reported	igd
15	44027885	0.143073	0.00623867	2.19786e-116		ieu-b-111	rs139974673	C	T	0.026131	|| id:ieu-b-111	TRUE	reported	igd
15	39444679	-0.0173487	0.00275263	2.90001e-10		ieu-b-111	rs275184	G	T	0.162051	|| id:ieu-b-111	TRUE	reported	igd
15	40387971	0.0125866	0.00224251	2e-08		ieu-b-111	rs11637681	G	A	0.276291	|| id:ieu-b-111	TRUE	reported	igd
15	25499172	0.049041	0.010496	2.99999e-06		ieu-b-111	rs186622208	A	G	0.009325	|| id:ieu-b-111	TRUE	reported	igd
15	63792486	-0.0219251	0.00201039	1.10002e-27		ieu-b-111	rs17184382	C	A	0.425367	|| id:ieu-b-111	TRUE	reported	igd
15	72099216	-0.0117286	0.0021749	6.90001e-08		ieu-b-111	rs2625541	A	G	0.297886	|| id:ieu-b-111	TRUE	reported	igd
15	91116532	-0.030364	0.00650123	2.99999e-06		ieu-b-111	rs79876813	T	C	0.024	|| id:ieu-b-111	TRUE	reported	igd
15	102068658	0.0172213	0.00229153	5.70033e-14		ieu-b-111	rs1037117	A	G	0.254798	|| id:ieu-b-111	TRUE	reported	igd
15	101890913	-0.0135209	0.00204778	4.00037e-11		ieu-b-111	rs10152471	A	G	0.388656	|| id:ieu-b-111	TRUE	reported	igd
15	41915522	-0.0129253	0.00214533	1.7e-09		ieu-b-111	rs12902047	C	A	0.313907	|| id:ieu-b-111	TRUE	reported	igd
15	57023457	0.0326952	0.00484966	1.59993e-11		ieu-b-111	rs150460588	C	T	0.044425	|| id:ieu-b-111	TRUE	reported	igd
15	58680954	-0.0308028	0.00204157	1.9002e-51		ieu-b-111	rs2043085	C	T	0.612184	|| id:ieu-b-111	TRUE	reported	igd
16	82164687	-0.0129155	0.00273985	2.39999e-06		ieu-b-111	rs77019204	C	T	0.842966	|| id:ieu-b-111	TRUE	reported	igd
16	69144151	0.0138913	0.00299737	3.59998e-06		ieu-b-111	rs7189149	G	C	0.126294	|| id:ieu-b-111	TRUE	reported	igd
16	4488191	-0.0163428	0.00211672	1.20005e-14		ieu-b-111	rs28577186	A	G	0.664571	|| id:ieu-b-111	TRUE	reported	igd
16	85198965	-0.022461	0.00396699	1.5e-08		ieu-b-111	rs4471666	G	T	0.069488	|| id:ieu-b-111	TRUE	reported	igd
16	15150505	-0.0282116	0.00218133	2.90001e-38		ieu-b-111	rs12928099	A	C	0.296442	|| id:ieu-b-111	TRUE	reported	igd
16	11839809	0.0101656	0.00204877	7.00003e-07		ieu-b-111	rs4780402	T	C	0.409636	|| id:ieu-b-111	TRUE	reported	igd
16	1253529	0.00943018	0.00198856	2.1e-06		ieu-b-111	rs2050114	C	T	0.517129	|| id:ieu-b-111	TRUE	reported	igd
16	85293483	-0.0107539	0.00212496	4.20001e-07		ieu-b-111	rs4258599	C	T	0.338419	|| id:ieu-b-111	TRUE	reported	igd
16	88004092	0.0126364	0.0020014	2.69998e-10		ieu-b-111	rs12926107	G	A	0.454903	|| id:ieu-b-111	TRUE	reported	igd
16	65817386	0.0107481	0.0021515	5.89997e-07		ieu-b-111	rs1833936	C	G	0.309529	|| id:ieu-b-111	TRUE	reported	igd
16	69862109	-0.0182561	0.00212336	8.10028e-18		ieu-b-111	rs2937124	T	C	0.362769	|| id:ieu-b-111	TRUE	reported	igd
16	72096227	0.0337428	0.00326987	5.79963e-25		ieu-b-111	rs34682685	A	G	0.104198	|| id:ieu-b-111	TRUE	reported	igd
16	921179	0.0403999	0.00735364	3.89996e-08		ieu-b-111	rs143076454	A	G	0.018647	|| id:ieu-b-111	TRUE	reported	igd
16	29994922	0.0148926	0.00199657	8.69961e-14		ieu-b-111	rs3814883	T	C	0.482498	|| id:ieu-b-111	TRUE	reported	igd
16	81534790	-0.0322092	0.00217095	8.49963e-50		ieu-b-111	rs2925979	C	T	0.699976	|| id:ieu-b-111	TRUE	reported	igd
16	23804956	0.0127398	0.00252288	4.39997e-07		ieu-b-111	rs194809	A	G	0.193236	|| id:ieu-b-111	TRUE	reported	igd
16	56987015	-0.0334207	0.00213589	3.50026e-55		ieu-b-111	rs12446515	T	C	0.322889	|| id:ieu-b-111	TRUE	reported	igd
16	960725	-0.0143632	0.00205112	2.49977e-12		ieu-b-111	rs742036	A	G	0.375259	|| id:ieu-b-111	TRUE	reported	igd
17	42343701	0.0289415	0.00474749	1.09999e-09		ieu-b-111	rs45445495	A	C	0.049449	|| id:ieu-b-111	TRUE	reported	igd
17	17458353	0.0389233	0.00410062	2.29985e-21		ieu-b-111	rs7215055	G	A	0.062892	|| id:ieu-b-111	TRUE	reported	igd
17	18618498	-0.0124086	0.00261747	2.1e-06		ieu-b-111	rs12600928	G	A	0.178686	|| id:ieu-b-111	TRUE	reported	igd
17	65892343	0.0248329	0.00270829	4.79954e-20		ieu-b-111	rs60856912	T	G	0.162906	|| id:ieu-b-111	TRUE	reported	igd
17	73364216	0.0122827	0.00222926	3.59998e-08		ieu-b-111	rs9889402	A	G	0.728192	|| id:ieu-b-111	TRUE	reported	igd
17	76391454	-0.0177529	0.00203649	2.80027e-18		ieu-b-111	rs4969179	G	T	0.60445	|| id:ieu-b-111	TRUE	reported	igd
17	76808726	-0.0101009	0.00199134	3.89996e-07		ieu-b-111	rs6501250	C	T	0.521802	|| id:ieu-b-111	TRUE	reported	igd
17	7440984	-0.0151609	0.00238645	2.1e-10		ieu-b-111	rs9902027	T	C	0.77437	|| id:ieu-b-111	TRUE	reported	igd
17	33598061	-0.0167667	0.0031499	1e-07		ieu-b-111	rs2622525	A	G	0.111866	|| id:ieu-b-111	TRUE	reported	igd
17	1618363	0.0191708	0.0025513	5.70033e-14		ieu-b-111	rs11078597	C	T	0.186613	|| id:ieu-b-111	TRUE	reported	igd
17	17360046	-0.0155026	0.00326619	2.1e-06		ieu-b-111	rs2660831	C	T	0.895817	|| id:ieu-b-111	TRUE	reported	igd
17	41388250	0.0231649	0.00400864	7.49998e-09		ieu-b-111	rs112381903	T	A	0.06731	|| id:ieu-b-111	TRUE	reported	igd
17	41874745	0.139849	0.00601368	1.30017e-119		ieu-b-111	rs112259268	A	C	0.028291	|| id:ieu-b-111	TRUE	reported	igd
17	46197755	0.0206571	0.00232578	6.59933e-19		ieu-b-111	rs10775406	G	A	0.759694	|| id:ieu-b-111	TRUE	reported	igd
17	464962	0.0138887	0.00251214	3.2e-08		ieu-b-111	rs12948505	T	C	0.194119	|| id:ieu-b-111	TRUE	reported	igd
17	4692559	-0.0161469	0.0028501	1.5e-08		ieu-b-111	rs2304969	T	G	0.144932	|| id:ieu-b-111	TRUE	reported	igd
17	28569817	-0.0234229	0.00477379	9.29994e-07		ieu-b-111	rs188181203	T	A	0.047354	|| id:ieu-b-111	TRUE	reported	igd
17	47407071	0.0175265	0.00199898	1.80011e-18		ieu-b-111	rs12185242	C	A	0.454836	|| id:ieu-b-111	TRUE	reported	igd
17	42299077	-0.039267	0.00779424	4.70002e-07		ieu-b-111	rs139780022	G	A	0.017262	|| id:ieu-b-111	TRUE	reported	igd
17	64210580	-0.06613	0.00577722	2.39994e-30		ieu-b-111	rs1801689	C	A	0.030543	|| id:ieu-b-111	TRUE	reported	igd
17	68423059	-0.0153567	0.00322516	1.89998e-06		ieu-b-111	rs16975768	T	C	0.106392	|| id:ieu-b-111	TRUE	reported	igd
17	57906288	-0.0139237	0.00218669	1.89998e-10		ieu-b-111	rs1292065	G	C	0.709244	|| id:ieu-b-111	TRUE	reported	igd
18	21120035	-0.0160767	0.00199133	6.79986e-16		ieu-b-111	rs7239575	C	T	0.490494	|| id:ieu-b-111	TRUE	reported	igd
18	722819	-0.0145607	0.00292284	6.29999e-07		ieu-b-111	rs17551213	A	G	0.13827	|| id:ieu-b-111	TRUE	reported	igd
18	289209	-0.0228948	0.00383903	2.5e-09		ieu-b-111	rs6506033	T	C	0.072523	|| id:ieu-b-111	TRUE	reported	igd
18	57861663	0.01565	0.00225602	4.00037e-12		ieu-b-111	rs921971	C	T	0.265901	|| id:ieu-b-111	TRUE	reported	igd
18	70517838	-0.0185151	0.00330375	2.1e-08		ieu-b-111	rs2187114	A	G	0.101024	|| id:ieu-b-111	TRUE	reported	igd
18	19911690	-0.0136048	0.00202516	1.80011e-11		ieu-b-111	rs867939	A	G	0.57621	|| id:ieu-b-111	TRUE	reported	igd
18	2846812	-0.0125831	0.00210816	2.39999e-09		ieu-b-111	rs11664106	T	A	0.374102	|| id:ieu-b-111	TRUE	reported	igd
19	8429323	-0.226505	0.00721009	1e-200		ieu-b-111	rs116843064	A	G	0.019327	|| id:ieu-b-111	TRUE	reported	igd
19	35556300	0.0282544	0.0039744	1.20005e-12		ieu-b-111	rs2305746	G	A	0.933319	|| id:ieu-b-111	TRUE	reported	igd
19	36021193	0.00998825	0.00205131	1.09999e-06		ieu-b-111	rs11881404	G	A	0.625265	|| id:ieu-b-111	TRUE	reported	igd
19	45430280	0.0684501	0.00213412	1e-200		ieu-b-111	rs5112	G	C	0.533428	|| id:ieu-b-111	TRUE	reported	igd
19	48341814	-0.0158746	0.00257782	7.39997e-10		ieu-b-111	rs62128802	T	C	0.183216	|| id:ieu-b-111	TRUE	reported	igd
19	49263477	-0.0214115	0.00207674	6.29941e-25		ieu-b-111	rs2081194	C	G	0.600934	|| id:ieu-b-111	TRUE	reported	igd
19	57488423	0.0123302	0.00201474	9.40005e-10		ieu-b-111	rs8102873	T	C	0.584919	|| id:ieu-b-111	TRUE	reported	igd
19	19379549	-0.103184	0.00378074	5.29663e-164		ieu-b-111	rs58542926	T	C	0.074608	|| id:ieu-b-111	TRUE	reported	igd
19	33728001	-0.013209	0.00201995	6.20012e-11		ieu-b-111	rs10405944	C	T	0.483077	|| id:ieu-b-111	TRUE	reported	igd
19	45416178	0.0862119	0.00234474	1e-200		ieu-b-111	rs483082	T	G	0.23535	|| id:ieu-b-111	TRUE	reported	igd
19	19396616	-0.134286	0.00913128	5.90065e-49		ieu-b-111	rs188247550	T	C	0.013117	|| id:ieu-b-111	TRUE	reported	igd
19	7220745	0.0193079	0.00200724	6.59933e-22		ieu-b-111	rs4804101	T	G	0.439008	|| id:ieu-b-111	TRUE	reported	igd
19	8327196	-0.010981	0.00201483	5e-08		ieu-b-111	rs12891	C	G	0.431914	|| id:ieu-b-111	TRUE	reported	igd
19	33891013	0.0202348	0.00220142	3.90032e-20		ieu-b-111	rs62102718	T	A	0.286196	|| id:ieu-b-111	TRUE	reported	igd
19	56078295	0.0259717	0.00315106	1.69981e-16		ieu-b-111	rs36047579	A	G	0.114563	|| id:ieu-b-111	TRUE	reported	igd
19	18402142	-0.0108209	0.00204952	1.29999e-07		ieu-b-111	rs10406080	G	C	0.615811	|| id:ieu-b-111	TRUE	reported	igd
19	46167469	-0.0105678	0.0020855	4e-07		ieu-b-111	rs4802269	G	A	0.359432	|| id:ieu-b-111	TRUE	reported	igd
19	7976698	-0.012703	0.00204257	5e-10		ieu-b-111	rs11878235	A	G	0.593373	|| id:ieu-b-111	TRUE	reported	igd
19	8425558	-0.0419011	0.00429302	1.69981e-22		ieu-b-111	rs111500536	A	G	0.056946	|| id:ieu-b-111	TRUE	reported	igd
20	6692529	0.00939578	0.00204801	4.49997e-06		ieu-b-111	rs990999	A	G	0.382166	|| id:ieu-b-111	TRUE	reported	igd
20	32188142	0.0169358	0.00276509	9.09997e-10		ieu-b-111	rs149142833	T	C	0.156359	|| id:ieu-b-111	TRUE	reported	igd
20	569164	0.0521833	0.00815144	1.5e-10		ieu-b-111	rs151235402	T	C	0.015827	|| id:ieu-b-111	TRUE	reported	igd
20	44053069	-0.0108105	0.00233644	3.69999e-06		ieu-b-111	rs2741566	C	T	0.754918	|| id:ieu-b-111	TRUE	reported	igd
20	44551855	0.0556952	0.00249344	1.59956e-110		ieu-b-111	rs6073958	C	T	0.198674	|| id:ieu-b-111	TRUE	reported	igd
20	17844492	0.0110119	0.0020985	1.5e-07		ieu-b-111	rs2618567	T	G	0.658401	|| id:ieu-b-111	TRUE	reported	igd
20	29640210	-0.0112545	0.00207718	5.99998e-08		ieu-b-111	rs186604956	A	G	0.381304	|| id:ieu-b-111	TRUE	reported	igd
20	39095404	-0.0114161	0.00226279	4.49997e-07		ieu-b-111	rs6029127	T	C	0.261956	|| id:ieu-b-111	TRUE	reported	igd
20	38547459	-0.0128217	0.00228302	2e-08		ieu-b-111	rs6028716	A	G	0.258428	|| id:ieu-b-111	TRUE	reported	igd
20	62328375	0.0179259	0.00362845	7.79992e-07		ieu-b-111	rs2738787	G	A	0.918175	|| id:ieu-b-111	TRUE	reported	igd
20	39858545	0.0136756	0.00199323	6.79986e-12		ieu-b-111	rs2092203	T	C	0.481154	|| id:ieu-b-111	TRUE	reported	igd
20	45599090	-0.0178509	0.00221245	7.10068e-16		ieu-b-111	rs55966194	G	C	0.281997	|| id:ieu-b-111	TRUE	reported	igd
20	1408919	-0.0123733	0.00232258	1e-07		ieu-b-111	rs6074626	T	C	0.247057	|| id:ieu-b-111	TRUE	reported	igd
20	56113783	0.0159491	0.00202919	3.80014e-15		ieu-b-111	rs7274718	A	G	0.598516	|| id:ieu-b-111	TRUE	reported	igd
20	56810484	-0.0105042	0.00210269	5.89997e-07		ieu-b-111	rs503900	T	C	0.344389	|| id:ieu-b-111	TRUE	reported	igd
20	62711459	-0.0163778	0.00199681	2.39994e-16		ieu-b-111	rs8126001	T	C	0.489576	|| id:ieu-b-111	TRUE	reported	igd
21	16371102	0.012882	0.00276014	3.09999e-06		ieu-b-111	rs1997577	T	A	0.155302	|| id:ieu-b-111	TRUE	reported	igd
21	46582100	0.0111807	0.00200285	2.39999e-08		ieu-b-111	rs394872	T	C	0.536237	|| id:ieu-b-111	TRUE	reported	igd
21	40553845	-0.0129031	0.00199242	9.3994e-11		ieu-b-111	rs6517522	C	T	0.498138	|| id:ieu-b-111	TRUE	reported	igd
22	50067994	0.0110815	0.0020967	1.29999e-07		ieu-b-111	rs1807675	G	T	0.637492	|| id:ieu-b-111	TRUE	reported	igd
22	17625915	0.0205691	0.00432809	2e-06		ieu-b-111	rs35665085	A	G	0.055945	|| id:ieu-b-111	TRUE	reported	igd
22	18916180	0.0199641	0.00394712	4.20001e-07		ieu-b-111	rs759404	T	C	0.068441	|| id:ieu-b-111	TRUE	reported	igd
22	40535657	-0.0128089	0.00248263	2.5e-07		ieu-b-111	rs11089973	G	A	0.201635	|| id:ieu-b-111	TRUE	reported	igd
22	36012864	0.0118859	0.00200343	2.99999e-09		ieu-b-111	rs5755799	G	C	0.453747	|| id:ieu-b-111	TRUE	reported	igd
22	46613852	0.0177576	0.00243701	3.19963e-13		ieu-b-111	rs4253750	C	T	0.214455	|| id:ieu-b-111	TRUE	reported	igd
22	38600542	0.0215638	0.00202145	1.39991e-26		ieu-b-111	rs2267373	T	C	0.580693	|| id:ieu-b-111	TRUE	reported	igd
22	38879010	0.016312	0.00209671	7.29962e-15		ieu-b-111	rs2071887	A	T	0.344804	|| id:ieu-b-111	TRUE	reported	igd
22	28807625	-0.0116536	0.00211111	3.40001e-08		ieu-b-111	rs134551	T	C	0.335438	|| id:ieu-b-111	TRUE	reported	igd
22	24335977	-0.0132623	0.00200841	4.00037e-11		ieu-b-111	rs140288	A	G	0.566711	|| id:ieu-b-111	TRUE	reported	igd

## Sheet: RC
pos.exposure	se.exposure	samplesize.exposure	pval.exposure	chr.exposure	beta.exposure	id.exposure	SNP	effect_allele.exposure	other_allele.exposure	eaf.exposure	exposure	mr_keep.exposure	pval_origin.exposure	data_source.exposure
109817590	0.00493624		1.80011e-85	1	-0.0961909	met-d-Remnant_C	rs12740374	T	G	0.221059	|| id:met-d-Remnant_C	TRUE	reported	igd
234852760	0.00410357		2.80027e-13	1	0.0287876	met-d-Remnant_C	rs553427	T	C	0.517038	|| id:met-d-Remnant_C	TRUE	reported	igd
55521313	0.0042945		3.19963e-14	1	0.0318392	met-d-Remnant_C	rs472495	T	G	0.649117	|| id:met-d-Remnant_C	TRUE	reported	igd
25713234	0.00410339		7.10003e-10	1	0.0240902	met-d-Remnant_C	rs1293261	T	A	0.525195	|| id:met-d-Remnant_C	TRUE	reported	igd
23784965	0.00618315		2.99999e-06	1	0.029523	met-d-Remnant_C	rs534417	G	A	0.874996	|| id:met-d-Remnant_C	TRUE	reported	igd
55526428	0.0114854		7.8001e-15	1	0.0896875	met-d-Remnant_C	rs11206517	G	T	0.033009	|| id:met-d-Remnant_C	TRUE	reported	igd
62999675	0.0042882		7.29962e-41	1	0.0555167	met-d-Remnant_C	rs7534572	G	C	0.647484	|| id:met-d-Remnant_C	TRUE	reported	igd
220972343	0.00442722		1.79999e-07	1	0.0220429	met-d-Remnant_C	rs867772	G	A	0.685074	|| id:met-d-Remnant_C	TRUE	reported	igd
55505647	0.0156332		7.29962e-90	1	-0.308812	met-d-Remnant_C	rs11591147	T	G	0.017458	|| id:met-d-Remnant_C	TRUE	reported	igd
5517104	0.0152035		8e-07	1	0.0734372	met-d-Remnant_C	rs573846744	T	C	0.020958	|| id:met-d-Remnant_C	TRUE	reported	igd
4986983	0.00429156		8.99995e-07	2	-0.0204561	met-d-Remnant_C	rs2315629	T	G	0.37106	|| id:met-d-Remnant_C	TRUE	reported	igd
20363074	0.00412122		1.2e-08	2	-0.0237703	met-d-Remnant_C	rs35633876	T	G	0.481849	|| id:met-d-Remnant_C	TRUE	reported	igd
20927997	0.00829848		3.09999e-06	2	-0.0377317	met-d-Remnant_C	rs6729843	C	T	0.065783	|| id:met-d-Remnant_C	TRUE	reported	igd
21232195	0.00410481		5.40008e-83	2	0.0773762	met-d-Remnant_C	rs693	A	G	0.520903	|| id:met-d-Remnant_C	TRUE	reported	igd
169830661	0.0041982		8.79995e-07	2	-0.0203139	met-d-Remnant_C	rs10176901	A	G	0.604163	|| id:met-d-Remnant_C	TRUE	reported	igd
214047779	0.0136541		4.30002e-06	2	-0.0624008	met-d-Remnant_C	rs112382383	G	A	0.023906	|| id:met-d-Remnant_C	TRUE	reported	igd
134692470	0.00488282		1.79999e-06	2	0.0241571	met-d-Remnant_C	rs12691853	G	A	0.770779	|| id:met-d-Remnant_C	TRUE	reported	igd
44072576	0.00439448		5.40008e-27	2	-0.0471096	met-d-Remnant_C	rs4299376	T	G	0.676279	|| id:met-d-Remnant_C	TRUE	reported	igd
63268355	0.00542341		1.6e-07	2	0.0294369	met-d-Remnant_C	rs12620918	C	T	0.173979	|| id:met-d-Remnant_C	TRUE	reported	igd
27598097	0.00422008		8.49963e-18	2	-0.0358659	met-d-Remnant_C	rs4665972	C	T	0.604608	|| id:met-d-Remnant_C	TRUE	reported	igd
92307531	0.0153788		1.40001e-07	2	-0.0784152	met-d-Remnant_C	rs545737508	G	C	0.042594	|| id:met-d-Remnant_C	TRUE	reported	igd
113866854	0.00416165		2.5e-06	2	-0.0191367	met-d-Remnant_C	rs7580634	T	G	0.424025	|| id:met-d-Remnant_C	TRUE	reported	igd
118876150	0.00637525		1.89998e-06	2	-0.0307849	met-d-Remnant_C	rs3849329	A	G	0.118301	|| id:met-d-Remnant_C	TRUE	reported	igd
136539689	0.00501587		4.09996e-08	3	0.0271325	met-d-Remnant_C	rs9682783	C	T	0.786497	|| id:met-d-Remnant_C	TRUE	reported	igd
12239931	0.00463164		1.40001e-06	3	-0.0221147	met-d-Remnant_C	rs13098031	T	G	0.269125	|| id:met-d-Remnant_C	TRUE	reported	igd
52241229	0.00956864		3.79997e-06	3	-0.04411	met-d-Remnant_C	rs164641	C	T	0.049028	|| id:met-d-Remnant_C	TRUE	reported	igd
195640352	0.00700917		8.60003e-07	3	0.0322505	met-d-Remnant_C	rs73208011	A	G	0.097998	|| id:met-d-Remnant_C	TRUE	reported	igd
69328887	0.0045576		1.09999e-07	4	0.0235993	met-d-Remnant_C	rs2123886	C	A	0.313814	|| id:met-d-Remnant_C	TRUE	reported	igd
87976359	0.00421091		1e-06	4	0.0204134	met-d-Remnant_C	rs1471251	T	A	0.397126	|| id:met-d-Remnant_C	TRUE	reported	igd
156397673	0.00425039		1.9002e-22	5	0.0412241	met-d-Remnant_C	rs6882345	A	G	0.632845	|| id:met-d-Remnant_C	TRUE	reported	igd
74656539	0.00418829		1.39991e-44	5	0.0583503	met-d-Remnant_C	rs12916	C	T	0.400342	|| id:met-d-Remnant_C	TRUE	reported	igd
122827953	0.00413169		4.90004e-09	5	-0.0236135	met-d-Remnant_C	rs1500188	G	A	0.450398	|| id:met-d-Remnant_C	TRUE	reported	igd
52106278	0.0103107		2.59998e-06	5	-0.0500537	met-d-Remnant_C	rs1499279	G	T	0.04162	|| id:met-d-Remnant_C	TRUE	reported	igd
21391282	0.00439478		2.5e-06	6	-0.019897	met-d-Remnant_C	rs10946458	C	T	0.329427	|| id:met-d-Remnant_C	TRUE	reported	igd
29812895	0.00592301		8.9e-08	6	0.0350814	met-d-Remnant_C	rs72843670	C	T	0.138373	|| id:met-d-Remnant_C	TRUE	reported	igd
16134247	0.00413194		5.89997e-08	6	-0.0225782	met-d-Remnant_C	rs6920309	T	C	0.456844	|| id:met-d-Remnant_C	TRUE	reported	igd
32633852	0.00460373		1.7e-06	6	-0.0239001	met-d-Remnant_C	rs9274488	G	A	0.473691	|| id:met-d-Remnant_C	TRUE	reported	igd
161329915	0.0161575		4.60002e-09	6	-0.0970257	met-d-Remnant_C	rs532754706	G	A	0.023056	|| id:met-d-Remnant_C	TRUE	reported	igd
160476945	0.00573562		8.49963e-18	6	-0.0490352	met-d-Remnant_C	rs3777411	T	C	0.150744	|| id:met-d-Remnant_C	TRUE	reported	igd
34616322	0.00644987		4.79999e-06	6	-0.0268137	met-d-Remnant_C	rs3800461	C	G	0.115057	|| id:met-d-Remnant_C	TRUE	reported	igd
32586376	0.00448557		3.69999e-19	6	0.0407508	met-d-Remnant_C	rs11755689	G	A	0.334126	|| id:met-d-Remnant_C	TRUE	reported	igd
27359792	0.0104284		2.1e-06	7	-0.0519064	met-d-Remnant_C	rs17428785	T	C	0.040442	|| id:met-d-Remnant_C	TRUE	reported	igd
44584551	0.00529882		8.19974e-11	7	0.0335915	met-d-Remnant_C	rs10260606	C	G	0.182659	|| id:met-d-Remnant_C	TRUE	reported	igd
100216773	0.00486044		1.2e-06	7	-0.023948	met-d-Remnant_C	rs10953298	T	C	0.235558	|| id:met-d-Remnant_C	TRUE	reported	igd
21485397	0.00427127		1.2e-07	7	0.0214108	met-d-Remnant_C	rs2390536	A	G	0.364186	|| id:met-d-Remnant_C	TRUE	reported	igd
1062366	0.00495406		2.99999e-08	7	-0.0254609	met-d-Remnant_C	rs1057558	C	T	0.220311	|| id:met-d-Remnant_C	TRUE	reported	igd
135712364	0.01041		2.59998e-06	7	-0.0456243	met-d-Remnant_C	rs4732167	T	C	0.959632	|| id:met-d-Remnant_C	TRUE	reported	igd
101394974	0.0128855		3.79997e-06	7	-0.060029	met-d-Remnant_C	rs79880443	T	G	0.025987	|| id:met-d-Remnant_C	TRUE	reported	igd
9184691	0.0068245		9.49948e-12	8	0.0454324	met-d-Remnant_C	rs6601299	C	T	0.899273	|| id:met-d-Remnant_C	TRUE	reported	igd
59385919	0.00434915		7.29962e-11	8	-0.0269267	met-d-Remnant_C	rs2326077	T	C	0.663239	|| id:met-d-Remnant_C	TRUE	reported	igd
141642931	0.00441346		4.39997e-06	8	0.020246	met-d-Remnant_C	rs6987810	T	C	0.682262	|| id:met-d-Remnant_C	TRUE	reported	igd
126506694	0.00426085		6.09958e-61	8	-0.0684526	met-d-Remnant_C	rs112875651	A	G	0.392383	|| id:met-d-Remnant_C	TRUE	reported	igd
5364508	0.00452639		8.50002e-08	8	0.0237906	met-d-Remnant_C	rs13278097	T	C	0.288947	|| id:met-d-Remnant_C	TRUE	reported	igd
116658583	0.0045865		2.59998e-09	8	-0.027854	met-d-Remnant_C	rs2737245	T	G	0.278598	|| id:met-d-Remnant_C	TRUE	reported	igd
19882950	0.00680319		9.49992e-07	8	-0.0326156	met-d-Remnant_C	rs7816447	C	T	0.100875	|| id:met-d-Remnant_C	TRUE	reported	igd
43542271	0.00936007		5.30005e-07	8	0.0447756	met-d-Remnant_C	rs7463479	A	G	0.945594	|| id:met-d-Remnant_C	TRUE	reported	igd
61809556	0.00478808		3.09999e-06	8	-0.0225932	met-d-Remnant_C	rs11991862	C	T	0.246692	|| id:met-d-Remnant_C	TRUE	reported	igd
107661742	0.00465873		1.2e-06	9	-0.0238171	met-d-Remnant_C	rs2740488	C	A	0.265313	|| id:met-d-Remnant_C	TRUE	reported	igd
136149711	0.00530748		1.80011e-30	9	0.0590756	met-d-Remnant_C	rs115478735	T	A	0.18331	|| id:met-d-Remnant_C	TRUE	reported	igd
4247851	0.00416087		2.80001e-06	9	-0.0189558	met-d-Remnant_C	rs4131278	A	C	0.430726	|| id:met-d-Remnant_C	TRUE	reported	igd
112182708	0.00432264		2.1e-06	10	-0.0199944	met-d-Remnant_C	rs2168743	C	A	0.347374	|| id:met-d-Remnant_C	TRUE	reported	igd
93641757	0.00411457		3.69999e-06	10	-0.0186636	met-d-Remnant_C	rs1890896	C	T	0.527443	|| id:met-d-Remnant_C	TRUE	reported	igd
94804733	0.00418792		4.09996e-08	10	-0.0210273	met-d-Remnant_C	rs2478237	G	A	0.403653	|| id:met-d-Remnant_C	TRUE	reported	igd
113921825	0.00457052		2.1e-06	10	-0.0216433	met-d-Remnant_C	rs2792735	A	G	0.720334	|| id:met-d-Remnant_C	TRUE	reported	igd
116648917	0.00604761		4.00037e-34	11	-0.0714631	met-d-Remnant_C	rs964184	C	G	0.867255	|| id:met-d-Remnant_C	TRUE	reported	igd
61557803	0.00429057		1.50003e-27	11	-0.045268	met-d-Remnant_C	rs102275	C	T	0.349784	|| id:met-d-Remnant_C	TRUE	reported	igd
126260684	0.00742607		9.8992e-12	11	0.052531	met-d-Remnant_C	rs12804228	G	A	0.084719	|| id:met-d-Remnant_C	TRUE	reported	igd
5701074	0.00799334		9.09997e-07	11	0.0367419	met-d-Remnant_C	rs11601507	A	C	0.069166	|| id:met-d-Remnant_C	TRUE	reported	igd
112007756	0.00411025		6.59994e-10	12	0.0250495	met-d-Remnant_C	rs653178	T	C	0.51605	|| id:met-d-Remnant_C	TRUE	reported	igd
124857838	0.00421629		9.90011e-08	12	-0.0224365	met-d-Remnant_C	rs61931987	C	T	0.607331	|| id:met-d-Remnant_C	TRUE	reported	igd
121426478	0.00444971		4.70002e-12	12	0.0309831	met-d-Remnant_C	rs1169292	T	C	0.310508	|| id:met-d-Remnant_C	TRUE	reported	igd
127959792	0.00423815		5.30005e-07	12	-0.021708	met-d-Remnant_C	rs11059154	A	G	0.395444	|| id:met-d-Remnant_C	TRUE	reported	igd
26286351	0.014912		2e-06	12	-0.0722686	met-d-Remnant_C	rs75719904	G	A	0.019265	|| id:met-d-Remnant_C	TRUE	reported	igd
32958649	0.00499868		4.90004e-07	13	-0.0242537	met-d-Remnant_C	rs9567639	A	G	0.214485	|| id:met-d-Remnant_C	TRUE	reported	igd
114547372	0.00427241		1.89998e-08	13	0.0241254	met-d-Remnant_C	rs6602911	T	C	0.360032	|| id:met-d-Remnant_C	TRUE	reported	igd
74002167	0.00540937		2.19999e-06	13	-0.0247632	met-d-Remnant_C	rs9564985	A	G	0.175938	|| id:met-d-Remnant_C	TRUE	reported	igd
24874026	0.00411774		3.50002e-08	14	0.0222831	met-d-Remnant_C	rs72694391	C	T	0.482099	|| id:met-d-Remnant_C	TRUE	reported	igd
58577163	0.0050644		1.50003e-18	15	-0.042952	met-d-Remnant_C	rs10162642	A	G	0.21011	|| id:met-d-Remnant_C	TRUE	reported	igd
58678720	0.00432436		8.80035e-71	15	-0.0759118	met-d-Remnant_C	rs261290	C	T	0.654642	|| id:met-d-Remnant_C	TRUE	reported	igd
75180892	0.00415502		3.29997e-07	15	0.0212243	met-d-Remnant_C	rs9673065	G	T	0.57341	|| id:met-d-Remnant_C	TRUE	reported	igd
58737661	0.00585919		1.39991e-32	15	-0.0695064	met-d-Remnant_C	rs488490	A	C	0.852649	|| id:met-d-Remnant_C	TRUE	reported	igd
91109611	0.00577337		8.99995e-07	15	-0.0279013	met-d-Remnant_C	rs6496691	A	G	0.85085	|| id:met-d-Remnant_C	TRUE	reported	igd
56989590	0.00438588		1.69981e-43	16	-0.0610998	met-d-Remnant_C	rs247616	T	C	0.32471	|| id:met-d-Remnant_C	TRUE	reported	igd
72097827	0.00524462		2.29985e-15	16	0.0404875	met-d-Remnant_C	rs3794695	T	C	0.189016	|| id:met-d-Remnant_C	TRUE	reported	igd
72217113	0.00486374		4.79999e-08	16	-0.0265047	met-d-Remnant_C	rs7202323	G	T	0.229923	|| id:met-d-Remnant_C	TRUE	reported	igd
45211495	0.00638168		2.80001e-06	17	-0.0315335	met-d-Remnant_C	rs79983326	T	C	0.117719	|| id:met-d-Remnant_C	TRUE	reported	igd
7080316	0.00521784		1.2e-06	17	-0.024685	met-d-Remnant_C	rs55714927	T	C	0.191001	|| id:met-d-Remnant_C	TRUE	reported	igd
45766771	0.00413408		8.00018e-14	17	0.0302231	met-d-Remnant_C	rs56325564	A	G	0.482712	|| id:met-d-Remnant_C	TRUE	reported	igd
67081278	0.0137987		1.29987e-26	17	0.149004	met-d-Remnant_C	rs77542162	G	A	0.022667	|| id:met-d-Remnant_C	TRUE	reported	igd
67191270	0.00612253		7.00003e-13	17	-0.0430252	met-d-Remnant_C	rs72631343	G	C	0.129021	|| id:met-d-Remnant_C	TRUE	reported	igd
47109955	0.0179241		1.20005e-14	18	0.136299	met-d-Remnant_C	rs77960347	G	A	0.013239	|| id:met-d-Remnant_C	TRUE	reported	igd
7171733	0.00466279		4.70002e-06	18	0.021591	met-d-Remnant_C	rs420841	G	C	0.306365	|| id:met-d-Remnant_C	TRUE	reported	igd
47158234	0.00532773		7.69999e-10	18	0.0311089	met-d-Remnant_C	rs9304381	T	C	0.818411	|| id:met-d-Remnant_C	TRUE	reported	igd
45402262	0.0120307		5.70164e-195	19	-0.354037	met-d-Remnant_C	rs111784051	G	T	0.030353	|| id:met-d-Remnant_C	TRUE	reported	igd
11227480	0.00417877		2.19989e-14	19	0.0325346	met-d-Remnant_C	rs2738447	C	A	0.59317	|| id:met-d-Remnant_C	TRUE	reported	igd
45351516	0.0101395		4.10015e-16	19	0.0802444	met-d-Remnant_C	rs41289512	G	C	0.042302	|| id:met-d-Remnant_C	TRUE	reported	igd
45037783	0.0119446		2.39994e-12	19	-0.0821098	met-d-Remnant_C	rs28550459	A	T	0.035306	|| id:met-d-Remnant_C	TRUE	reported	igd
19379549	0.0078106		3.10027e-51	19	-0.117667	met-d-Remnant_C	rs58542926	T	C	0.074402	|| id:met-d-Remnant_C	TRUE	reported	igd
29859234	0.00557812		4.79999e-06	19	-0.0247694	met-d-Remnant_C	rs12610669	C	G	0.161136	|| id:met-d-Remnant_C	TRUE	reported	igd
45022560	0.00809783		2.69998e-06	19	-0.037557	met-d-Remnant_C	rs62116889	C	T	0.068727	|| id:met-d-Remnant_C	TRUE	reported	igd
45393516	0.0189585		1.29987e-21	19	0.17817	met-d-Remnant_C	rs117310449	T	C	0.011985	|| id:met-d-Remnant_C	TRUE	reported	igd
45382675	0.00951514		1e-200	19	-0.370864	met-d-Remnant_C	rs41290120	A	G	0.049091	|| id:met-d-Remnant_C	TRUE	reported	igd
11197261	0.00630638		8.4918e-133	19	-0.152987	met-d-Remnant_C	rs12151108	A	G	0.119677	|| id:met-d-Remnant_C	TRUE	reported	igd
34150207	0.00591932		3.89996e-07	20	-0.0289907	met-d-Remnant_C	rs2378390	A	G	0.140888	|| id:met-d-Remnant_C	TRUE	reported	igd
39179822	0.0120544		4.40048e-21	20	0.110469	met-d-Remnant_C	rs1883711	C	G	0.0312	|| id:met-d-Remnant_C	TRUE	reported	igd
5547384	0.0127105		2.90001e-06	20	0.0571893	met-d-Remnant_C	rs73078112	T	C	0.027141	|| id:met-d-Remnant_C	TRUE	reported	igd
62902155	0.00433444		4.49997e-06	20	0.0202819	met-d-Remnant_C	rs11697182	T	C	0.44445	|| id:met-d-Remnant_C	TRUE	reported	igd
17844684	0.00433249		1.89998e-07	20	-0.0209396	met-d-Remnant_C	rs2618566	T	G	0.660287	|| id:met-d-Remnant_C	TRUE	reported	igd
16091441	0.00467885		8.9e-07	21	-0.0219309	met-d-Remnant_C	rs460014	A	G	0.270757	|| id:met-d-Remnant_C	TRUE	reported	igd
50868669	0.00422943		7.29995e-09	22	0.0250582	met-d-Remnant_C	rs9616847	T	A	0.388281	|| id:met-d-Remnant_C	TRUE	reported	igd

## Sheet: Lp(a)
chr	samplesize.exposure	pos.exposure	se.exposure	pval.exposure	beta.exposure	id.exposure	SNP	effect_allele.exposure	other_allele.exposure	eaf.exposure	exposure	mr_keep.exposure	pval_origin.exposure	data_source.exposure
1	273896	210488713	0.13516	2.83733e-08	-0.75034	ukb-d-30790_raw	rs12086910	T	A	0.56506	|| id:ukb-d-30790_raw	TRUE	reported	igd
1	273896	4341355	0.15603	1.75461e-06	0.74583	ukb-d-30790_raw	rs7536866	A	G	0.24251	|| id:ukb-d-30790_raw	TRUE	reported	igd
2	273896	184797074	0.30732	1.1922e-06	1.4927	ukb-d-30790_raw	rs826128	C	A	0.948886	|| id:ukb-d-30790_raw	TRUE	reported	igd
2	273896	88403318	0.15511	1.83059e-06	0.74009	ukb-d-30790_raw	rs10202432	C	T	0.25716	|| id:ukb-d-30790_raw	TRUE	reported	igd
2	273896	12604309	0.1453	4.03859e-06	0.66974	ukb-d-30790_raw	rs10929813	C	T	0.6834	|| id:ukb-d-30790_raw	TRUE	reported	igd
5	273896	68172633	0.14632	4.3385e-06	0.67228	ukb-d-30790_raw	rs9716753	A	T	0.64505	|| id:ukb-d-30790_raw	TRUE	reported	igd
6	273896	160630297	0.25427	1e-200	-10.087	ukb-d-30790_raw	rs145221006	A	G	0.081136	|| id:ukb-d-30790_raw	TRUE	reported	igd
6	273896	160573575	0.40898	1e-200	17.456	ukb-d-30790_raw	rs77087651	G	A	0.028155	|| id:ukb-d-30790_raw	TRUE	reported	igd
6	273896	161251940	0.62342	1.87499e-91	12.649	ukb-d-30790_raw	rs138491411	G	A	0.013101	|| id:ukb-d-30790_raw	TRUE	reported	igd
6	273896	146992143	0.29547	1.9273e-06	-1.4068	ukb-d-30790_raw	rs73004169	A	G	0.05409	|| id:ukb-d-30790_raw	TRUE	reported	igd
6	273896	160090080	0.6204	2.67362e-18	5.4131	ukb-d-30790_raw	rs111332862	T	A	0.012502	|| id:ukb-d-30790_raw	TRUE	reported	igd
6	273896	160751123	0.66928	1e-200	35.592	ukb-d-30790_raw	rs9295127	A	C	0.010132	|| id:ukb-d-30790_raw	TRUE	reported	igd
6	273896	161366675	0.60832	1e-200	26.945	ukb-d-30790_raw	rs149316622	G	C	0.014123	|| id:ukb-d-30790_raw	TRUE	reported	igd
6	273896	160975629	0.42663	4.66659e-101	-9.1088	ukb-d-30790_raw	rs34498812	A	G	0.025349	|| id:ukb-d-30790_raw	TRUE	reported	igd
6	273896	161068108	0.43584	1e-200	-14.541	ukb-d-30790_raw	rs117629249	G	A	0.02707	|| id:ukb-d-30790_raw	TRUE	reported	igd
6	273896	160915513	0.64563	5.74513e-92	-13.137	ukb-d-30790_raw	rs77613626	G	C	0.011576	|| id:ukb-d-30790_raw	TRUE	reported	igd
6	273896	160936985	0.69602	1.17923e-69	-12.282	ukb-d-30790_raw	rs62441877	G	A	0.0096216	|| id:ukb-d-30790_raw	TRUE	reported	igd
6	273896	161018985	0.36833	1e-200	-12.329	ukb-d-30790_raw	rs75234242	A	G	0.033945	|| id:ukb-d-30790_raw	TRUE	reported	igd
6	273896	10985994	2.108	3.17161e-07	10.778	ukb-d-30790_raw	rs9468172	C	T	0.0010135	|| id:ukb-d-30790_raw	TRUE	reported	igd
6	273896	160331654	0.27178	1e-200	17.122	ukb-d-30790_raw	rs12207188	T	C	0.063621	|| id:ukb-d-30790_raw	TRUE	reported	igd
7	273896	139147087	0.21816	3.82983e-06	1.008	ukb-d-30790_raw	rs72611550	T	C	0.10676	|| id:ukb-d-30790_raw	TRUE	reported	igd
7	273896	102993085	0.16019	1.49149e-06	-0.77093	ukb-d-30790_raw	rs35850434	T	C	0.24394	|| id:ukb-d-30790_raw	TRUE	reported	igd
12	273896	22399308	0.58289	4.5246e-06	2.673	ukb-d-30790_raw	rs150968322	G	C	0.014174	|| id:ukb-d-30790_raw	TRUE	reported	igd
12	273896	46058671	0.43112	9.69036e-07	-2.1116	ukb-d-30790_raw	rs61653983	A	G	0.028768	|| id:ukb-d-30790_raw	TRUE	reported	igd
12	273896	72335073	0.34845	4.75675e-06	-1.5943	ukb-d-30790_raw	rs4341581	T	G	0.959197	|| id:ukb-d-30790_raw	TRUE	reported	igd
16	273896	56985514	0.14688	2.026e-07	-0.76334	ukb-d-30790_raw	rs72786786	A	G	0.31275	|| id:ukb-d-30790_raw	TRUE	reported	igd
18	273896	21630389	0.15298	2.48068e-06	0.7205	ukb-d-30790_raw	rs9959380	T	C	0.7366	|| id:ukb-d-30790_raw	TRUE	reported	igd
19	273896	45413233	0.24841	1.6661e-15	-1.9785	ukb-d-30790_raw	rs1065853	T	G	0.078834	|| id:ukb-d-30790_raw	TRUE	reported	igd

## Sheet: APOA
chr.exposure	pos.exposure	beta.exposure	se.exposure	pval.exposure	samplesize.exposure	id.exposure	SNP	effect_allele.exposure	other_allele.exposure	eaf.exposure	exposure	mr_keep.exposure	pval_origin.exposure	data_source.exposure
1	224427133	-0.0297678	0.00523466	1.29999e-08		ieu-b-107	rs76962725	A	G	0.037263	|| id:ieu-b-107	TRUE	reported	igd
1	230297659	0.0534464	0.00201161	1.49968e-155		ieu-b-107	rs2281719	T	C	0.612469	|| id:ieu-b-107	TRUE	reported	igd
1	182154990	-0.015348	0.00207699	1.50003e-13		ieu-b-107	rs61805076	C	T	0.333426	|| id:ieu-b-107	TRUE	reported	igd
1	145630111	0.0496761	0.00867089	1e-08		ieu-b-107	rs75246752	C	G	0.012875	|| id:ieu-b-107	TRUE	reported	igd
1	154589965	0.0170728	0.00195828	2.80027e-18		ieu-b-107	rs9426827	C	T	0.478096	|| id:ieu-b-107	TRUE	reported	igd
1	110267651	-0.0148797	0.00229453	8.9002e-11		ieu-b-107	rs12045101	T	C	0.240915	|| id:ieu-b-107	TRUE	reported	igd
1	243740445	-0.0161075	0.0029005	2.80001e-08		ieu-b-107	rs72761606	C	T	0.131378	|| id:ieu-b-107	TRUE	reported	igd
1	935222	-0.0131486	0.00199824	4.70002e-11		ieu-b-107	rs2298214	A	C	0.577488	|| id:ieu-b-107	TRUE	reported	igd
1	20917108	-0.0182717	0.0020755	1.29987e-18		ieu-b-107	rs472629	A	G	0.333138	|| id:ieu-b-107	TRUE	reported	igd
1	23832103	-0.0121341	0.00222468	4.90004e-08		ieu-b-107	rs2999141	C	A	0.275749	|| id:ieu-b-107	TRUE	reported	igd
1	85844617	0.00921937	0.00198078	3.2e-06		ieu-b-107	rs729655	C	A	0.424025	|| id:ieu-b-107	TRUE	reported	igd
1	93836218	0.0245539	0.00252916	2.80027e-22		ieu-b-107	rs698927	C	A	0.183778	|| id:ieu-b-107	TRUE	reported	igd
1	63139730	0.0426112	0.00205353	1.20005e-95		ieu-b-107	rs1168124	T	C	0.65073	|| id:ieu-b-107	TRUE	reported	igd
1	196241504	0.0256316	0.00538926	2e-06		ieu-b-107	rs72732226	A	C	0.034126	|| id:ieu-b-107	TRUE	reported	igd
1	174880809	-0.00941313	0.00201097	2.90001e-06		ieu-b-107	rs4650666	T	A	0.388144	|| id:ieu-b-107	TRUE	reported	igd
1	183077896	0.0125396	0.00196775	1.89998e-10		ieu-b-107	rs10752898	C	T	0.55762	|| id:ieu-b-107	TRUE	reported	igd
1	121436685	0.0126089	0.00270672	3.2e-06		ieu-b-107	rs144533844	T	A	0.226465	|| id:ieu-b-107	TRUE	reported	igd
1	220970028	0.0291285	0.00213949	3.29989e-42		ieu-b-107	rs2642438	G	A	0.702624	|| id:ieu-b-107	TRUE	reported	igd
1	78080275	-0.00939148	0.00198182	2.1e-06		ieu-b-107	rs4949662	G	A	0.420898	|| id:ieu-b-107	TRUE	reported	igd
1	109817590	0.0442974	0.00235869	1.10002e-78		ieu-b-107	rs12740374	T	G	0.220913	|| id:ieu-b-107	TRUE	reported	igd
1	110232983	0.035674	0.00219152	1.39991e-59		ieu-b-107	rs140584594	G	A	0.729711	|| id:ieu-b-107	TRUE	reported	igd
1	205677148	0.0148472	0.00199494	9.8992e-14		ieu-b-107	rs3747973	G	A	0.592553	|| id:ieu-b-107	TRUE	reported	igd
1	212459015	0.00993046	0.00201887	8.70001e-07		ieu-b-107	rs17042034	T	G	0.381831	|| id:ieu-b-107	TRUE	reported	igd
1	46086077	0.011639	0.00214345	5.60003e-08		ieu-b-107	rs3014246	T	C	0.704401	|| id:ieu-b-107	TRUE	reported	igd
1	219679967	-0.0119199	0.00197231	1.5e-09		ieu-b-107	rs12044156	C	G	0.563837	|| id:ieu-b-107	TRUE	reported	igd
1	66110292	0.0150043	0.0020611	3.29989e-13		ieu-b-107	rs57274629	G	A	0.35757	|| id:ieu-b-107	TRUE	reported	igd
1	72823713	-0.0092838	0.00199239	3.2e-06		ieu-b-107	rs990871	T	C	0.598004	|| id:ieu-b-107	TRUE	reported	igd
1	40035928	-0.0422764	0.00246498	6.20012e-66		ieu-b-107	rs3768321	T	G	0.196773	|| id:ieu-b-107	TRUE	reported	igd
1	109656946	0.00935195	0.00203266	4.20001e-06		ieu-b-107	rs667524	C	T	0.361455	|| id:ieu-b-107	TRUE	reported	igd
1	1681265	-0.0100651	0.00198393	3.89996e-07		ieu-b-107	rs494264	G	A	0.505632	|| id:ieu-b-107	TRUE	reported	igd
1	23788994	0.0203915	0.00296088	5.70033e-12		ieu-b-107	rs10917383	G	A	0.875246	|| id:ieu-b-107	TRUE	reported	igd
1	150940625	0.0343761	0.00236534	7.50067e-48		ieu-b-107	rs267738	G	T	0.219299	|| id:ieu-b-107	TRUE	reported	igd
1	161610734	-0.012735	0.00204183	4.49997e-10		ieu-b-107	rs1771591	A	G	0.487444	|| id:ieu-b-107	TRUE	reported	igd
1	234853268	0.0190421	0.00196414	3.19963e-22		ieu-b-107	rs557933	C	A	0.520257	|| id:ieu-b-107	TRUE	reported	igd
1	178513895	-0.0153188	0.00196392	6.20012e-15		ieu-b-107	rs10798615	G	T	0.533322	|| id:ieu-b-107	TRUE	reported	igd
1	27092322	-0.0393293	0.00355947	2.19989e-28		ieu-b-107	rs34397747	C	T	0.084314	|| id:ieu-b-107	TRUE	reported	igd
1	42407229	0.0125868	0.00223611	1.79999e-08		ieu-b-107	rs4660586	T	C	0.73925	|| id:ieu-b-107	TRUE	reported	igd
1	55491851	0.015199	0.00261841	6.4e-09		ieu-b-107	rs199717562	G	A	0.195044	|| id:ieu-b-107	TRUE	reported	igd
2	165518799	0.0316195	0.00301917	1.20005e-25		ieu-b-107	rs75265117	G	C	0.11993	|| id:ieu-b-107	TRUE	reported	igd
2	227232047	0.0109903	0.00222847	8.09991e-07		ieu-b-107	rs12475332	G	T	0.261048	|| id:ieu-b-107	TRUE	reported	igd
2	144248718	-0.0109934	0.00203096	6.19998e-08		ieu-b-107	rs35789697	A	G	0.369054	|| id:ieu-b-107	TRUE	reported	igd
2	66709468	0.0111578	0.00197677	1.7e-08		ieu-b-107	rs6705285	T	G	0.609051	|| id:ieu-b-107	TRUE	reported	igd
2	71231894	-0.0108725	0.00236505	4.30002e-06		ieu-b-107	rs67535692	G	A	0.220149	|| id:ieu-b-107	TRUE	reported	igd
2	121306440	0.00990625	0.00199126	6.49995e-07		ieu-b-107	rs17050272	A	G	0.409262	|| id:ieu-b-107	TRUE	reported	igd
2	100796182	0.0141328	0.00230186	8.30004e-10		ieu-b-107	rs11691486	C	T	0.240048	|| id:ieu-b-107	TRUE	reported	igd
2	32834193	0.0305152	0.00512712	2.69998e-09		ieu-b-107	rs111471249	T	C	0.037917	|| id:ieu-b-107	TRUE	reported	igd
2	21531266	0.0102175	0.00200816	3.59998e-07		ieu-b-107	rs1510606	A	G	0.396081	|| id:ieu-b-107	TRUE	reported	igd
2	178125142	-0.00932523	0.00202638	4.20001e-06		ieu-b-107	rs34468415	G	A	0.373349	|| id:ieu-b-107	TRUE	reported	igd
2	178174788	0.0128507	0.00237056	5.89997e-08		ieu-b-107	rs10930782	A	C	0.781279	|| id:ieu-b-107	TRUE	reported	igd
2	188323311	0.012042	0.00215213	2.19999e-08		ieu-b-107	rs12987470	T	A	0.294649	|| id:ieu-b-107	TRUE	reported	igd
2	242404135	0.0101987	0.00203185	5.19996e-07		ieu-b-107	rs10191488	T	G	0.367773	|| id:ieu-b-107	TRUE	reported	igd
2	54048939	0.0107554	0.00219422	9.49992e-07		ieu-b-107	rs2909261	C	T	0.276368	|| id:ieu-b-107	TRUE	reported	igd
2	219699999	-0.0662337	0.00504914	2.60016e-39		ieu-b-107	rs78058190	A	G	0.050441	|| id:ieu-b-107	TRUE	reported	igd
2	227099180	-0.0338732	0.00204772	1.80011e-61		ieu-b-107	rs2943645	T	C	0.646764	|| id:ieu-b-107	TRUE	reported	igd
2	65276736	0.01211	0.00201943	2e-09		ieu-b-107	rs2540951	G	A	0.376251	|| id:ieu-b-107	TRUE	reported	igd
2	228532573	0.00978311	0.0020019	1e-06		ieu-b-107	rs12474267	A	C	0.448701	|| id:ieu-b-107	TRUE	reported	igd
2	23582724	0.0112715	0.00230374	9.90011e-07		ieu-b-107	rs12613275	T	C	0.244959	|| id:ieu-b-107	TRUE	reported	igd
2	85543222	0.0140463	0.00198176	1.39991e-12		ieu-b-107	rs4599108	T	C	0.487598	|| id:ieu-b-107	TRUE	reported	igd
2	55287835	-0.00958281	0.00196688	1.09999e-06		ieu-b-107	rs2968796	C	T	0.477107	|| id:ieu-b-107	TRUE	reported	igd
2	111710863	-0.0115424	0.00198701	6.29999e-09		ieu-b-107	rs13024140	C	G	0.415283	|| id:ieu-b-107	TRUE	reported	igd
2	128627845	-0.011263	0.0019947	1.6e-08		ieu-b-107	rs13012321	G	A	0.410283	|| id:ieu-b-107	TRUE	reported	igd
2	36808350	-0.0111631	0.00204047	4.49997e-08		ieu-b-107	rs848638	T	C	0.360027	|| id:ieu-b-107	TRUE	reported	igd
2	48962291	-0.0181882	0.00230557	3.10027e-15		ieu-b-107	rs17326656	T	G	0.238733	|| id:ieu-b-107	TRUE	reported	igd
2	31787048	0.0330465	0.00712902	3.59998e-06		ieu-b-107	rs72794638	C	T	0.019877	|| id:ieu-b-107	TRUE	reported	igd
2	238699970	-0.0132874	0.00235794	1.7e-08		ieu-b-107	rs10170658	T	G	0.222908	|| id:ieu-b-107	TRUE	reported	igd
2	242237902	0.0170163	0.00204114	7.59976e-17		ieu-b-107	rs59104589	T	C	0.358199	|| id:ieu-b-107	TRUE	reported	igd
2	203477868	-0.0154139	0.00214215	6.20012e-13		ieu-b-107	rs72926946	A	C	0.296458	|| id:ieu-b-107	TRUE	reported	igd
2	211540507	-0.0256666	0.00210473	3.29989e-34		ieu-b-107	rs1047891	A	C	0.315663	|| id:ieu-b-107	TRUE	reported	igd
2	136407479	0.0185954	0.00223649	9.20026e-17		ieu-b-107	rs1446585	G	A	0.244189	|| id:ieu-b-107	TRUE	reported	igd
2	147847890	-0.0108422	0.00202072	8.09991e-08		ieu-b-107	rs2381977	C	T	0.383767	|| id:ieu-b-107	TRUE	reported	igd
2	48755477	-0.0108289	0.00197527	4.20001e-08		ieu-b-107	rs62135193	T	C	0.541376	|| id:ieu-b-107	TRUE	reported	igd
2	20363666	-0.0217004	0.00196743	2.70023e-28		ieu-b-107	rs35135293	T	C	0.518821	|| id:ieu-b-107	TRUE	reported	igd
2	21231524	0.0600946	0.00242305	8.70964e-136		ieu-b-107	rs676210	A	G	0.205092	|| id:ieu-b-107	TRUE	reported	igd
2	27730940	-0.0258112	0.00200095	4.49987e-38		ieu-b-107	rs1260326	C	T	0.604673	|| id:ieu-b-107	TRUE	reported	igd
2	191348345	-0.0135413	0.00257012	1.40001e-07		ieu-b-107	rs113513615	C	G	0.17729	|| id:ieu-b-107	TRUE	reported	igd
2	163126317	-0.0208538	0.003952	1.29999e-07		ieu-b-107	rs34298676	G	A	0.065797	|| id:ieu-b-107	TRUE	reported	igd
2	161091633	-0.0322637	0.00599346	7.29995e-08		ieu-b-107	rs112350227	T	C	0.027667	|| id:ieu-b-107	TRUE	reported	igd
2	97889916	-0.011448	0.00240906	2e-06		ieu-b-107	rs62156182	G	T	0.211342	|| id:ieu-b-107	TRUE	reported	igd
2	242793	0.0140502	0.00222524	2.69998e-10		ieu-b-107	rs62114506	C	G	0.262092	|| id:ieu-b-107	TRUE	reported	igd
2	3639909	-0.0240101	0.00257281	1e-20		ieu-b-107	rs13402475	G	C	0.815145	|| id:ieu-b-107	TRUE	reported	igd
3	47097985	-0.0137034	0.00258467	1.09999e-07		ieu-b-107	rs62246406	A	G	0.174078	|| id:ieu-b-107	TRUE	reported	igd
3	169302430	-0.0106887	0.00226583	2.39999e-06		ieu-b-107	rs6774008	G	A	0.742862	|| id:ieu-b-107	TRUE	reported	igd
3	154088411	-0.0188503	0.00271238	3.69999e-12		ieu-b-107	rs1086056	G	T	0.844669	|| id:ieu-b-107	TRUE	reported	igd
3	71486387	0.0109596	0.00228878	1.7e-06		ieu-b-107	rs56207020	A	G	0.755546	|| id:ieu-b-107	TRUE	reported	igd
3	16705058	-0.00967972	0.00203077	1.89998e-06		ieu-b-107	rs13064825	T	C	0.389448	|| id:ieu-b-107	TRUE	reported	igd
3	132682701	-0.00931709	0.00200413	3.29997e-06		ieu-b-107	rs7646553	T	C	0.591293	|| id:ieu-b-107	TRUE	reported	igd
3	185883562	0.0125215	0.00226712	3.29997e-08		ieu-b-107	rs1400362	C	T	0.741488	|| id:ieu-b-107	TRUE	reported	igd
3	119529113	-0.0367324	0.00398002	2.70023e-20		ieu-b-107	rs3732356	T	G	0.93378	|| id:ieu-b-107	TRUE	reported	igd
3	65894625	0.00946081	0.00201728	2.69998e-06		ieu-b-107	rs13324957	G	A	0.408421	|| id:ieu-b-107	TRUE	reported	igd
3	135880410	0.0316374	0.00249696	8.60003e-37		ieu-b-107	rs9647335	T	A	0.191878	|| id:ieu-b-107	TRUE	reported	igd
3	136904074	-0.015222	0.00311002	9.90011e-07		ieu-b-107	rs12485409	G	T	0.111643	|| id:ieu-b-107	TRUE	reported	igd
3	141114293	-0.0126887	0.00206633	8.19993e-10		ieu-b-107	rs6807935	G	A	0.343276	|| id:ieu-b-107	TRUE	reported	igd
3	184065800	0.0118316	0.0023388	4.20001e-07		ieu-b-107	rs6773786	G	C	0.765919	|| id:ieu-b-107	TRUE	reported	igd
3	185931174	0.011127	0.00233518	1.89998e-06		ieu-b-107	rs2268840	C	T	0.228391	|| id:ieu-b-107	TRUE	reported	igd
3	196160928	-0.0132455	0.00222854	2.80001e-09		ieu-b-107	rs78359342	T	G	0.267465	|| id:ieu-b-107	TRUE	reported	igd
3	108865293	0.0164708	0.00198166	9.3994e-17		ieu-b-107	rs73216701	G	A	0.429931	|| id:ieu-b-107	TRUE	reported	igd
3	156012377	-0.00971728	0.00199004	1e-06		ieu-b-107	rs4056367	C	T	0.543342	|| id:ieu-b-107	TRUE	reported	igd
3	156795414	0.0174889	0.00202187	5.19996e-18		ieu-b-107	rs9817452	T	G	0.387699	|| id:ieu-b-107	TRUE	reported	igd
3	36892717	0.0110807	0.00202443	4.39997e-08		ieu-b-107	rs4441609	C	T	0.625576	|| id:ieu-b-107	TRUE	reported	igd
3	70936712	0.0123581	0.00212826	6.4e-09		ieu-b-107	rs1852922	A	G	0.69011	|| id:ieu-b-107	TRUE	reported	igd
3	123051019	-0.0133464	0.00227583	4.49997e-09		ieu-b-107	rs34642857	C	T	0.250631	|| id:ieu-b-107	TRUE	reported	igd
3	39214256	0.0149357	0.00247368	1.6e-09		ieu-b-107	rs4676609	T	C	0.196448	|| id:ieu-b-107	TRUE	reported	igd
3	52532118	-0.0195454	0.00242685	8.00018e-16		ieu-b-107	rs13326165	G	A	0.795376	|| id:ieu-b-107	TRUE	reported	igd
3	50041313	0.0204373	0.00196501	2.49977e-25		ieu-b-107	rs6765484	T	C	0.472703	|| id:ieu-b-107	TRUE	reported	igd
3	98406794	0.00911988	0.0019765	3.89996e-06		ieu-b-107	rs12493830	C	T	0.440909	|| id:ieu-b-107	TRUE	reported	igd
3	12316339	0.0149974	0.00220729	1.10002e-11		ieu-b-107	rs2972166	A	G	0.274658	|| id:ieu-b-107	TRUE	reported	igd
3	15702641	0.0128955	0.00198642	8.49963e-11		ieu-b-107	rs6772763	C	T	0.565136	|| id:ieu-b-107	TRUE	reported	igd
3	168865151	0.00994906	0.00206108	1.40001e-06		ieu-b-107	rs10936575	T	C	0.623959	|| id:ieu-b-107	TRUE	reported	igd
3	131481625	-0.0106734	0.00204111	1.7e-07		ieu-b-107	rs1398766	G	A	0.363041	|| id:ieu-b-107	TRUE	reported	igd
3	23970953	-0.00992015	0.00196511	4.49997e-07		ieu-b-107	rs73036722	A	T	0.476981	|| id:ieu-b-107	TRUE	reported	igd
3	185828465	-0.0184412	0.00253065	3.19963e-13		ieu-b-107	rs73052033	C	T	0.185091	|| id:ieu-b-107	TRUE	reported	igd
3	71756272	0.0192616	0.00298016	1e-10		ieu-b-107	rs17008972	A	G	0.124198	|| id:ieu-b-107	TRUE	reported	igd
3	151990779	0.0151015	0.00215138	2.19989e-12		ieu-b-107	rs35650976	T	C	0.300228	|| id:ieu-b-107	TRUE	reported	igd
4	24626903	-0.0132838	0.00201044	3.90032e-11		ieu-b-107	rs1395221	T	G	0.397633	|| id:ieu-b-107	TRUE	reported	igd
4	55521017	0.0114396	0.00196234	5.60003e-09		ieu-b-107	rs2159935	A	G	0.490312	|| id:ieu-b-107	TRUE	reported	igd
4	83923869	0.0120587	0.00223187	6.59994e-08		ieu-b-107	rs9307811	T	C	0.739029	|| id:ieu-b-107	TRUE	reported	igd
4	77111032	-0.0101578	0.00214673	2.19999e-06		ieu-b-107	rs12512579	T	C	0.296765	|| id:ieu-b-107	TRUE	reported	igd
4	143254633	-0.0213325	0.00452115	2.39999e-06		ieu-b-107	rs34991177	C	A	0.049929	|| id:ieu-b-107	TRUE	reported	igd
4	39700173	0.0155609	0.00196562	2.39994e-15		ieu-b-107	rs1055582	T	C	0.505137	|| id:ieu-b-107	TRUE	reported	igd
4	113323433	-0.0103264	0.0022459	4.30002e-06		ieu-b-107	rs7661560	C	T	0.73479	|| id:ieu-b-107	TRUE	reported	igd
4	38919570	-0.0103488	0.00201341	2.69998e-07		ieu-b-107	rs11930832	G	A	0.399814	|| id:ieu-b-107	TRUE	reported	igd
4	103188709	-0.071753	0.00372931	1.69981e-82		ieu-b-107	rs13107325	T	C	0.074994	|| id:ieu-b-107	TRUE	reported	igd
4	110766064	-0.057089	0.00700743	3.69999e-16		ieu-b-107	rs148827772	G	A	0.022589	|| id:ieu-b-107	TRUE	reported	igd
4	106127004	0.010944	0.00208418	1.5e-07		ieu-b-107	rs1909122	T	C	0.668162	|| id:ieu-b-107	TRUE	reported	igd
4	154208278	-0.0153324	0.0028013	4.39997e-08		ieu-b-107	rs72729623	T	C	0.143413	|| id:ieu-b-107	TRUE	reported	igd
4	177959511	0.0176607	0.00254251	3.80014e-12		ieu-b-107	rs10023962	G	T	0.816753	|| id:ieu-b-107	TRUE	reported	igd
4	92599431	0.0378245	0.00674912	2.1e-08		ieu-b-107	rs28824216	T	C	0.021793	|| id:ieu-b-107	TRUE	reported	igd
4	69533217	0.0188122	0.00198192	2.29985e-21		ieu-b-107	rs1349852	C	A	0.475227	|| id:ieu-b-107	TRUE	reported	igd
4	967339	0.0105188	0.00200229	1.5e-07		ieu-b-107	rs113075206	G	C	0.525747	|| id:ieu-b-107	TRUE	reported	igd
4	26066863	-0.0222015	0.0026563	6.4003e-17		ieu-b-107	rs6448429	T	C	0.166112	|| id:ieu-b-107	TRUE	reported	igd
4	100256984	0.0149273	0.00195991	2.60016e-14		ieu-b-107	rs1789896	A	G	0.513472	|| id:ieu-b-107	TRUE	reported	igd
4	69343287	0.0230909	0.00228117	4.40048e-24		ieu-b-107	rs976002	G	A	0.24529	|| id:ieu-b-107	TRUE	reported	igd
4	71564925	-0.0276795	0.00582642	2e-06		ieu-b-107	rs7697206	G	A	0.029477	|| id:ieu-b-107	TRUE	reported	igd
4	148982559	-0.0106176	0.00224203	2.19999e-06		ieu-b-107	rs6853741	A	G	0.739883	|| id:ieu-b-107	TRUE	reported	igd
4	3443931	-0.01333	0.00203151	5.30029e-11		ieu-b-107	rs13108218	G	A	0.614914	|| id:ieu-b-107	TRUE	reported	igd
4	2760222	-0.0107262	0.00198022	6.1e-08		ieu-b-107	rs4690060	A	G	0.483853	|| id:ieu-b-107	TRUE	reported	igd
4	57948224	0.011619	0.00199695	5.89997e-09		ieu-b-107	rs1718859	C	T	0.584514	|| id:ieu-b-107	TRUE	reported	igd
4	87976387	-0.0183462	0.00246586	1e-13		ieu-b-107	rs10489044	G	A	0.199084	|| id:ieu-b-107	TRUE	reported	igd
5	294352	-0.0169165	0.00313546	6.80002e-08		ieu-b-107	rs76265983	G	A	0.132403	|| id:ieu-b-107	TRUE	reported	igd
5	180225919	-0.0147906	0.00254902	6.49995e-09		ieu-b-107	rs62405458	T	C	0.18267	|| id:ieu-b-107	TRUE	reported	igd
5	39546706	-0.0127352	0.00196898	9.8992e-11		ieu-b-107	rs7700617	A	C	0.497345	|| id:ieu-b-107	TRUE	reported	igd
5	61944322	-0.0198123	0.00390491	3.89996e-07		ieu-b-107	rs13154549	G	A	0.067869	|| id:ieu-b-107	TRUE	reported	igd
5	153360230	-0.0160285	0.00203382	3.19963e-15		ieu-b-107	rs286965	C	T	0.632207	|| id:ieu-b-107	TRUE	reported	igd
5	158622532	0.0137251	0.00227815	1.7e-09		ieu-b-107	rs55801554	A	C	0.247289	|| id:ieu-b-107	TRUE	reported	igd
5	131121165	-0.0291118	0.00525498	2.99999e-08		ieu-b-107	rs188502504	C	T	0.036433	|| id:ieu-b-107	TRUE	reported	igd
5	141543076	0.010811	0.00224909	1.5e-06		ieu-b-107	rs4502862	C	T	0.270762	|| id:ieu-b-107	TRUE	reported	igd
5	53405314	-0.0283109	0.00415365	9.3994e-12		ieu-b-107	rs116006942	A	G	0.060786	|| id:ieu-b-107	TRUE	reported	igd
5	108652300	0.0109685	0.00199916	4.09996e-08		ieu-b-107	rs1422004	C	G	0.407654	|| id:ieu-b-107	TRUE	reported	igd
5	124057584	-0.0104832	0.00200735	1.79999e-07		ieu-b-107	rs6893139	A	G	0.404621	|| id:ieu-b-107	TRUE	reported	igd
5	180416174	-0.0671387	0.00865796	8.9002e-15		ieu-b-107	rs138354839	A	C	0.015103	|| id:ieu-b-107	TRUE	reported	igd
5	170516570	-0.0105442	0.00219624	1.6e-06		ieu-b-107	rs2608101	C	T	0.701062	|| id:ieu-b-107	TRUE	reported	igd
5	72888280	0.0128434	0.00217845	3.69999e-09		ieu-b-107	rs2544654	T	G	0.715237	|| id:ieu-b-107	TRUE	reported	igd
5	52665731	-0.00942765	0.00204138	3.89996e-06		ieu-b-107	rs13170483	C	A	0.632519	|| id:ieu-b-107	TRUE	reported	igd
5	55860781	-0.0221066	0.00249124	7.10068e-19		ieu-b-107	rs3936511	G	A	0.192036	|| id:ieu-b-107	TRUE	reported	igd
5	176541370	0.0184158	0.00309396	2.59998e-09		ieu-b-107	rs351862	T	C	0.114501	|| id:ieu-b-107	TRUE	reported	igd
5	127350549	0.0220635	0.00228295	4.30031e-22		ieu-b-107	rs3749748	T	C	0.247259	|| id:ieu-b-107	TRUE	reported	igd
5	134444982	-0.0170773	0.0020013	1.39991e-17		ieu-b-107	rs254559	A	C	0.40484	|| id:ieu-b-107	TRUE	reported	igd
5	112188456	0.0111507	0.00205321	5.60003e-08		ieu-b-107	rs454968	C	T	0.644846	|| id:ieu-b-107	TRUE	reported	igd
5	111246489	0.0116627	0.00209933	2.80001e-08		ieu-b-107	rs1540687	T	A	0.674487	|| id:ieu-b-107	TRUE	reported	igd
5	82810080	0.0160231	0.00330049	1.2e-06		ieu-b-107	rs116274104	A	C	0.10033	|| id:ieu-b-107	TRUE	reported	igd
5	756307	-0.0119126	0.00246617	1.40001e-06		ieu-b-107	rs367198	C	T	0.746115	|| id:ieu-b-107	TRUE	reported	igd
5	158015903	-0.0167087	0.00253707	4.49987e-11		ieu-b-107	rs1122080	A	G	0.187221	|| id:ieu-b-107	TRUE	reported	igd
5	96867498	0.0294565	0.00620436	2.1e-06		ieu-b-107	rs116685903	T	G	0.025645	|| id:ieu-b-107	TRUE	reported	igd
5	43815578	-0.0214152	0.00369565	6.80002e-09		ieu-b-107	rs62369502	C	T	0.076477	|| id:ieu-b-107	TRUE	reported	igd
6	34190104	-0.0391467	0.00409914	1.29987e-21		ieu-b-107	rs75104038	A	G	0.06109	|| id:ieu-b-107	TRUE	reported	igd
6	43761091	0.0159362	0.00276835	8.60003e-09		ieu-b-107	rs78807370	A	G	0.14785	|| id:ieu-b-107	TRUE	reported	igd
6	117236853	-0.0142625	0.00211146	1.39991e-11		ieu-b-107	rs1406982	A	T	0.313873	|| id:ieu-b-107	TRUE	reported	igd
6	98574560	0.0103225	0.00196504	1.5e-07		ieu-b-107	rs968050	T	C	0.48235	|| id:ieu-b-107	TRUE	reported	igd
6	20313120	-0.010344	0.00214462	1.40001e-06		ieu-b-107	rs9465693	A	C	0.304869	|| id:ieu-b-107	TRUE	reported	igd
6	52571268	-0.0103466	0.0019821	1.79999e-07		ieu-b-107	rs2180325	T	G	0.435868	|| id:ieu-b-107	TRUE	reported	igd
6	32374595	-0.0344264	0.00261038	1e-39		ieu-b-107	rs2395158	G	A	0.16935	|| id:ieu-b-107	TRUE	reported	igd
6	41739173	0.0145854	0.00309166	2.39999e-06		ieu-b-107	rs35310379	T	C	0.114395	|| id:ieu-b-107	TRUE	reported	igd
6	161008646	-0.037348	0.00319457	1.39991e-31		ieu-b-107	rs41272086	A	G	0.105579	|| id:ieu-b-107	TRUE	reported	igd
6	163740322	-0.0111198	0.00200525	2.90001e-08		ieu-b-107	rs9347737	G	A	0.428349	|| id:ieu-b-107	TRUE	reported	igd
6	127454893	-0.0360896	0.00459848	4.19952e-15		ieu-b-107	rs72959041	A	G	0.049126	|| id:ieu-b-107	TRUE	reported	igd
6	137093377	0.00978731	0.00199993	9.90011e-07		ieu-b-107	rs9402846	C	G	0.587816	|| id:ieu-b-107	TRUE	reported	igd
6	151058769	0.0185393	0.00354613	1.7e-07		ieu-b-107	rs78893994	C	T	0.084992	|| id:ieu-b-107	TRUE	reported	igd
6	116317092	0.0179824	0.00199898	2.29985e-19		ieu-b-107	rs3798233	C	A	0.402016	|| id:ieu-b-107	TRUE	reported	igd
6	117818911	-0.00971932	0.00196893	8e-07		ieu-b-107	rs929057	A	T	0.488372	|| id:ieu-b-107	TRUE	reported	igd
6	153433701	-0.0118925	0.00200039	2.80001e-09		ieu-b-107	rs6557267	T	C	0.403524	|| id:ieu-b-107	TRUE	reported	igd
6	155561796	-0.0104229	0.00219082	2e-06		ieu-b-107	rs11751128	T	C	0.279423	|| id:ieu-b-107	TRUE	reported	igd
6	34577257	-0.0400977	0.00338901	2.70023e-32		ieu-b-107	rs11754773	G	A	0.093405	|| id:ieu-b-107	TRUE	reported	igd
6	111834954	-0.0125591	0.00234429	8.40001e-08		ieu-b-107	rs4947121	C	T	0.773647	|| id:ieu-b-107	TRUE	reported	igd
6	7255610	0.0126375	0.00250951	4.79999e-07		ieu-b-107	rs75479205	G	A	0.189473	|| id:ieu-b-107	TRUE	reported	igd
6	139835329	0.0152066	0.00202796	6.4998e-14		ieu-b-107	rs2982521	T	A	0.628351	|| id:ieu-b-107	TRUE	reported	igd
6	32505869	0.0234027	0.00245486	1.50003e-21		ieu-b-107	rs59894631	C	A	0.666597	|| id:ieu-b-107	TRUE	reported	igd
6	30586031	0.0165428	0.00343987	1.5e-06		ieu-b-107	rs3873304	A	G	0.089475	|| id:ieu-b-107	TRUE	reported	igd
6	52617731	0.010483	0.0019987	1.6e-07		ieu-b-107	rs2180314	G	C	0.596922	|| id:ieu-b-107	TRUE	reported	igd
6	16825137	0.010443	0.00216306	1.40001e-06		ieu-b-107	rs1240820	A	G	0.293196	|| id:ieu-b-107	TRUE	reported	igd
6	29887147	0.019366	0.00374412	2.30001e-07		ieu-b-107	rs28360002	C	T	0.081591	|| id:ieu-b-107	TRUE	reported	igd
6	139226630	-0.0106879	0.00196611	5.39995e-08		ieu-b-107	rs2750411	G	T	0.491965	|| id:ieu-b-107	TRUE	reported	igd
6	42915021	0.0268788	0.00196789	1.80011e-42		ieu-b-107	rs9471972	A	G	0.53516	|| id:ieu-b-107	TRUE	reported	igd
7	1081562	-0.0190331	0.00199937	1.69981e-21		ieu-b-107	rs10271082	C	G	0.407793	|| id:ieu-b-107	TRUE	reported	igd
7	135247752	0.0145884	0.0023477	5.19996e-10		ieu-b-107	rs6467595	T	C	0.772481	|| id:ieu-b-107	TRUE	reported	igd
7	27506153	0.0528846	0.0109562	1.40001e-06		ieu-b-107	rs187544108	G	C	0.010089	|| id:ieu-b-107	TRUE	reported	igd
7	150558515	0.0124013	0.00208426	2.69998e-09		ieu-b-107	rs4725969	T	C	0.339656	|| id:ieu-b-107	TRUE	reported	igd
7	17920253	-0.0261653	0.00200552	6.59933e-39		ieu-b-107	rs17138358	C	G	0.398512	|| id:ieu-b-107	TRUE	reported	igd
7	38269675	0.0113763	0.00230676	8.19993e-07		ieu-b-107	rs9490	C	T	0.237002	|| id:ieu-b-107	TRUE	reported	igd
7	44790807	-0.0160846	0.00292874	4e-08		ieu-b-107	rs55812947	C	T	0.129001	|| id:ieu-b-107	TRUE	reported	igd
7	86224933	0.0111405	0.00242307	4.30002e-06		ieu-b-107	rs36006360	T	A	0.207744	|| id:ieu-b-107	TRUE	reported	igd
7	150374741	-0.0114749	0.00231122	6.90001e-07		ieu-b-107	rs62490366	G	A	0.237684	|| id:ieu-b-107	TRUE	reported	igd
7	101737327	-0.010565	0.0019914	1.09999e-07		ieu-b-107	rs201441	G	T	0.580725	|| id:ieu-b-107	TRUE	reported	igd
7	106957161	0.0197365	0.0023555	5.30029e-17		ieu-b-107	rs150483923	A	C	0.225932	|| id:ieu-b-107	TRUE	reported	igd
7	74102895	-0.0215039	0.00467795	4.30002e-06		ieu-b-107	rs150300171	C	A	0.046215	|| id:ieu-b-107	TRUE	reported	igd
7	94974185	0.029944	0.00538771	2.69998e-08		ieu-b-107	rs17883513	G	A	0.034361	|| id:ieu-b-107	TRUE	reported	igd
7	50271064	0.0169225	0.00210261	8.4004e-16		ieu-b-107	rs34767118	G	A	0.325924	|| id:ieu-b-107	TRUE	reported	igd
7	130445981	-0.0270149	0.00218968	5.70033e-35		ieu-b-107	rs1364422	T	C	0.280152	|| id:ieu-b-107	TRUE	reported	igd
7	134681306	-0.0161986	0.00280834	8e-09		ieu-b-107	rs11973318	C	T	0.144148	|| id:ieu-b-107	TRUE	reported	igd
7	150542711	-0.0157606	0.00209756	5.70033e-14		ieu-b-107	rs6977416	A	G	0.334458	|| id:ieu-b-107	TRUE	reported	igd
7	1181356	0.0178307	0.00234763	3.10027e-14		ieu-b-107	rs10281161	T	C	0.225596	|| id:ieu-b-107	TRUE	reported	igd
7	6451080	0.0284306	0.0022991	4.00037e-35		ieu-b-107	rs35745599	T	C	0.238631	|| id:ieu-b-107	TRUE	reported	igd
7	69011147	-0.0107909	0.0022176	1.09999e-06		ieu-b-107	rs41855	A	G	0.267855	|| id:ieu-b-107	TRUE	reported	igd
7	12247330	-0.0100049	0.00207401	1.40001e-06		ieu-b-107	rs6460894	C	T	0.339337	|| id:ieu-b-107	TRUE	reported	igd
7	128646939	0.0211036	0.00418803	4.70002e-07		ieu-b-107	rs73240322	T	C	0.060218	|| id:ieu-b-107	TRUE	reported	igd
7	100698648	0.0121553	0.00196433	6.1e-10		ieu-b-107	rs55710224	A	G	0.498535	|| id:ieu-b-107	TRUE	reported	igd
7	109103912	0.00984236	0.00204173	1.40001e-06		ieu-b-107	rs12705595	A	G	0.373407	|| id:ieu-b-107	TRUE	reported	igd
7	80238463	0.0106825	0.00197733	6.59994e-08		ieu-b-107	rs1761662	T	C	0.439648	|| id:ieu-b-107	TRUE	reported	igd
7	36178753	-0.0138549	0.00196994	1.99986e-12		ieu-b-107	rs2726112	G	A	0.453816	|| id:ieu-b-107	TRUE	reported	igd
7	39308930	0.0116311	0.00247364	2.59998e-06		ieu-b-107	rs4524676	A	G	0.197152	|| id:ieu-b-107	TRUE	reported	igd
7	25827967	-0.0367073	0.0051179	7.39946e-13		ieu-b-107	rs76456334	C	T	0.039627	|| id:ieu-b-107	TRUE	reported	igd
8	106583872	0.00974262	0.00197254	7.79992e-07		ieu-b-107	rs1470684	G	A	0.55901	|| id:ieu-b-107	TRUE	reported	igd
8	71338185	-0.0121174	0.00199318	1.2e-09		ieu-b-107	rs10504477	C	T	0.412293	|| id:ieu-b-107	TRUE	reported	igd
8	74826565	-0.0160833	0.00310878	2.30001e-07		ieu-b-107	rs35687905	C	T	0.112988	|| id:ieu-b-107	TRUE	reported	igd
8	126491304	0.014419	0.00204016	1.59993e-12		ieu-b-107	rs2954030	C	T	0.636181	|| id:ieu-b-107	TRUE	reported	igd
8	14291955	0.0103953	0.00203884	3.40001e-07		ieu-b-107	rs67934334	A	G	0.626208	|| id:ieu-b-107	TRUE	reported	igd
8	34211783	-0.0116415	0.00245516	2.1e-06		ieu-b-107	rs2609636	T	G	0.800219	|| id:ieu-b-107	TRUE	reported	igd
8	144302570	0.0362105	0.002519	7.39946e-47		ieu-b-107	rs7817574	C	T	0.184902	|| id:ieu-b-107	TRUE	reported	igd
8	19766233	-0.143668	0.00735985	7.39946e-85		ieu-b-107	rs139915535	G	A	0.018063	|| id:ieu-b-107	TRUE	reported	igd
8	78960084	0.0366536	0.00764468	1.6e-06		ieu-b-107	rs75051597	C	A	0.019463	|| id:ieu-b-107	TRUE	reported	igd
8	19363425	0.0104735	0.00200656	1.79999e-07		ieu-b-107	rs6984644	T	C	0.601857	|| id:ieu-b-107	TRUE	reported	igd
8	20056640	0.0567003	0.00803613	1.69981e-12		ieu-b-107	rs117853493	A	G	0.015074	|| id:ieu-b-107	TRUE	reported	igd
8	9151688	0.0212458	0.00330763	1.29999e-10		ieu-b-107	rs49675	A	G	0.09805	|| id:ieu-b-107	TRUE	reported	igd
8	9183358	0.0852351	0.00339983	1e-138		ieu-b-107	rs9987289	G	A	0.908733	|| id:ieu-b-107	TRUE	reported	igd
8	6564527	0.00983854	0.00210459	2.90001e-06		ieu-b-107	rs2928617	C	T	0.680593	|| id:ieu-b-107	TRUE	reported	igd
8	19750044	-0.0805948	0.00478788	1.39991e-63		ieu-b-107	rs59347135	G	C	0.046207	|| id:ieu-b-107	TRUE	reported	igd
8	25464690	0.010395	0.00195864	1.09999e-07		ieu-b-107	rs11992444	T	G	0.508886	|| id:ieu-b-107	TRUE	reported	igd
8	116976331	0.0232295	0.00426039	5e-08		ieu-b-107	rs67603318	C	T	0.057051	|| id:ieu-b-107	TRUE	reported	igd
8	126419938	-0.0261875	0.00485514	6.90001e-08		ieu-b-107	rs144435165	C	G	0.054544	|| id:ieu-b-107	TRUE	reported	igd
8	144496772	-0.0151546	0.00240369	2.90001e-10		ieu-b-107	rs4875043	C	A	0.216842	|| id:ieu-b-107	TRUE	reported	igd
8	72399623	-0.0207809	0.0037859	4e-08		ieu-b-107	rs36096231	T	C	0.072481	|| id:ieu-b-107	TRUE	reported	igd
8	59338856	-0.0104374	0.00207569	4.90004e-07		ieu-b-107	rs13253288	C	G	0.663227	|| id:ieu-b-107	TRUE	reported	igd
8	73434705	0.0115599	0.00220971	1.7e-07		ieu-b-107	rs6992315	T	C	0.728142	|| id:ieu-b-107	TRUE	reported	igd
8	95997165	-0.0155338	0.00282539	3.79997e-08		ieu-b-107	rs61596977	T	C	0.140376	|| id:ieu-b-107	TRUE	reported	igd
8	96302719	0.0155666	0.0033764	4e-06		ieu-b-107	rs62524406	T	G	0.093235	|| id:ieu-b-107	TRUE	reported	igd
8	103876780	0.0177172	0.00253838	2.99985e-12		ieu-b-107	rs2247355	T	C	0.182653	|| id:ieu-b-107	TRUE	reported	igd
8	116601894	0.0349728	0.00198158	1e-69		ieu-b-107	rs6469605	T	C	0.568386	|| id:ieu-b-107	TRUE	reported	igd
8	121887377	-0.0178019	0.00196944	1.59993e-19		ieu-b-107	rs36024006	A	G	0.451989	|| id:ieu-b-107	TRUE	reported	igd
8	19819439	0.0827185	0.00214788	1e-200		ieu-b-107	rs326	G	A	0.293968	|| id:ieu-b-107	TRUE	reported	igd
9	16739403	0.0105835	0.00222567	2e-06		ieu-b-107	rs7035637	G	A	0.735068	|| id:ieu-b-107	TRUE	reported	igd
9	86328928	0.0120746	0.00250016	1.40001e-06		ieu-b-107	rs12335711	C	A	0.191544	|| id:ieu-b-107	TRUE	reported	igd
9	94096751	-0.0141056	0.00277363	3.69999e-07		ieu-b-107	rs75655058	T	C	0.158899	|| id:ieu-b-107	TRUE	reported	igd
9	117134945	0.0145998	0.00197016	1.29987e-13		ieu-b-107	rs7032795	C	T	0.493507	|| id:ieu-b-107	TRUE	reported	igd
9	16901228	-0.0100467	0.00206227	1.09999e-06		ieu-b-107	rs13300853	T	C	0.347428	|| id:ieu-b-107	TRUE	reported	igd
9	33148834	-0.0104871	0.0019883	1.29999e-07		ieu-b-107	rs10738909	C	T	0.427238	|| id:ieu-b-107	TRUE	reported	igd
9	124646722	0.0111491	0.0023568	2.19999e-06		ieu-b-107	rs4578014	G	A	0.777267	|| id:ieu-b-107	TRUE	reported	igd
9	136149830	0.0304626	0.00252555	1.69981e-33		ieu-b-107	rs532436	A	G	0.184527	|| id:ieu-b-107	TRUE	reported	igd
9	107576246	-0.0366326	0.00247546	1.50003e-49		ieu-b-107	rs2297409	A	G	0.194714	|| id:ieu-b-107	TRUE	reported	igd
9	107661742	-0.0804019	0.00222407	1e-200		ieu-b-107	rs2740488	C	A	0.265536	|| id:ieu-b-107	TRUE	reported	igd
9	114330683	-0.0205116	0.0044886	4.90004e-06		ieu-b-107	rs143539373	A	G	0.050197	|| id:ieu-b-107	TRUE	reported	igd
9	92177897	-0.0112609	0.00200049	1.79999e-08		ieu-b-107	rs7036107	G	A	0.511088	|| id:ieu-b-107	TRUE	reported	igd
9	13724282	0.0104408	0.0020993	6.59994e-07		ieu-b-107	rs2165951	C	A	0.673687	|| id:ieu-b-107	TRUE	reported	igd
9	35711806	0.00979282	0.00210656	3.29997e-06		ieu-b-107	rs2249250	T	G	0.682137	|| id:ieu-b-107	TRUE	reported	igd
9	6841789	0.0151029	0.00304522	7.10003e-07		ieu-b-107	rs17509395	G	C	0.124888	|| id:ieu-b-107	TRUE	reported	igd
9	15304782	0.056386	0.00281822	4.70002e-89		ieu-b-107	rs686030	A	C	0.858646	|| id:ieu-b-107	TRUE	reported	igd
9	106603816	0.073606	0.0103329	1.10002e-12		ieu-b-107	rs74500135	C	T	0.009827	|| id:ieu-b-107	TRUE	reported	igd
9	107586753	0.054303	0.00292716	7.89951e-77		ieu-b-107	rs2066714	C	T	0.128552	|| id:ieu-b-107	TRUE	reported	igd
9	107721423	0.0122955	0.00197818	5.1e-10		ieu-b-107	rs1125873	T	A	0.492029	|| id:ieu-b-107	TRUE	reported	igd
9	107732530	0.0314363	0.00540463	5.99998e-09		ieu-b-107	rs147772065	C	G	0.034764	|| id:ieu-b-107	TRUE	reported	igd
9	136919416	0.0140397	0.00221413	2.30001e-10		ieu-b-107	rs2520096	G	A	0.270128	|| id:ieu-b-107	TRUE	reported	igd
10	114676413	0.0106347	0.00228684	3.29997e-06		ieu-b-107	rs7075934	C	T	0.249261	|| id:ieu-b-107	TRUE	reported	igd
10	95320440	-0.0126378	0.0024142	1.7e-07		ieu-b-107	rs1889931	C	T	0.211165	|| id:ieu-b-107	TRUE	reported	igd
10	5257647	-0.0246389	0.00272053	1.29987e-19		ieu-b-107	rs75406471	A	G	0.154253	|| id:ieu-b-107	TRUE	reported	igd
10	45952745	0.0340679	0.00229726	9.3994e-50		ieu-b-107	rs3802548	A	T	0.240427	|| id:ieu-b-107	TRUE	reported	igd
10	65104500	0.0153997	0.00200475	1.59993e-14		ieu-b-107	rs7896518	G	A	0.428011	|| id:ieu-b-107	TRUE	reported	igd
10	33448764	-0.0217822	0.00421158	2.30001e-07		ieu-b-107	rs11009262	T	G	0.057333	|| id:ieu-b-107	TRUE	reported	igd
10	53223446	0.010036	0.00208724	1.5e-06		ieu-b-107	rs10823041	A	G	0.361165	|| id:ieu-b-107	TRUE	reported	igd
10	113978097	-0.0312837	0.00277987	2.19989e-29		ieu-b-107	rs2419605	G	A	0.147796	|| id:ieu-b-107	TRUE	reported	igd
10	122857596	-0.025599	0.00344877	1.10002e-13		ieu-b-107	rs2245095	T	C	0.088862	|| id:ieu-b-107	TRUE	reported	igd
10	80941936	0.0158209	0.00199475	2.19989e-15		ieu-b-107	rs3915932	C	G	0.414974	|| id:ieu-b-107	TRUE	reported	igd
10	94839642	0.0134211	0.00197105	9.79941e-12		ieu-b-107	rs2068888	A	G	0.450403	|| id:ieu-b-107	TRUE	reported	igd
10	17848398	-0.0127515	0.00252033	4.20001e-07		ieu-b-107	rs565840574	G	A	0.352519	|| id:ieu-b-107	TRUE	reported	igd
10	81152268	-0.0107539	0.00198178	5.80003e-08		ieu-b-107	rs10458643	A	G	0.466173	|| id:ieu-b-107	TRUE	reported	igd
10	33967489	-0.0147562	0.00270319	4.79999e-08		ieu-b-107	rs34045894	A	G	0.156314	|| id:ieu-b-107	TRUE	reported	igd
10	101924418	0.022096	0.00196056	1.80011e-29		ieu-b-107	rs10883451	C	T	0.496282	|| id:ieu-b-107	TRUE	reported	igd
10	113934384	-0.0374903	0.00219505	2.09991e-65		ieu-b-107	rs2803619	C	G	0.724683	|| id:ieu-b-107	TRUE	reported	igd
10	126354554	0.0112507	0.00196723	1.09999e-08		ieu-b-107	rs10901802	C	G	0.519996	|| id:ieu-b-107	TRUE	reported	igd
10	126696496	-0.0116143	0.00197362	4e-09		ieu-b-107	rs1970811	C	T	0.457761	|| id:ieu-b-107	TRUE	reported	igd
10	7622009	-0.0160296	0.0032639	9.09997e-07		ieu-b-107	rs41298373	A	G	0.100503	|| id:ieu-b-107	TRUE	reported	igd
10	21790476	-0.0114582	0.00213643	8.19993e-08		ieu-b-107	rs12357321	A	G	0.313019	|| id:ieu-b-107	TRUE	reported	igd
10	33647091	0.0162537	0.00224777	4.79954e-13		ieu-b-107	rs2804894	A	G	0.734838	|| id:ieu-b-107	TRUE	reported	igd
10	50045456	0.00908394	0.00197557	4.30002e-06		ieu-b-107	rs7922169	G	T	0.44685	|| id:ieu-b-107	TRUE	reported	igd
11	27744859	-0.0197428	0.00242496	3.90032e-16		ieu-b-107	rs12273363	C	T	0.205682	|| id:ieu-b-107	TRUE	reported	igd
11	32385875	-0.0122013	0.00231858	1.40001e-07		ieu-b-107	rs61889189	G	T	0.232594	|| id:ieu-b-107	TRUE	reported	igd
11	116648776	0.0682915	0.00475519	8.99912e-47		ieu-b-107	rs78296522	A	C	0.045117	|| id:ieu-b-107	TRUE	reported	igd
11	75451281	-0.0446168	0.00269005	8.80035e-62		ieu-b-107	rs559355	T	A	0.157349	|| id:ieu-b-107	TRUE	reported	igd
11	77723797	-0.014676	0.00292683	5.30005e-07		ieu-b-107	rs12577359	T	C	0.128752	|| id:ieu-b-107	TRUE	reported	igd
11	380315	-0.029808	0.00521914	1.09999e-08		ieu-b-107	rs117291242	T	C	0.036552	|| id:ieu-b-107	TRUE	reported	igd
11	66066993	0.0167274	0.00199616	5.30029e-17		ieu-b-107	rs4930352	T	G	0.494116	|| id:ieu-b-107	TRUE	reported	igd
11	10384303	-0.0219755	0.00264924	1.10002e-16		ieu-b-107	rs12793175	A	G	0.163769	|| id:ieu-b-107	TRUE	reported	igd
11	118462554	0.0250384	0.00354197	1.59993e-12		ieu-b-107	rs11216920	G	A	0.084072	|| id:ieu-b-107	TRUE	reported	igd
11	118951686	0.0194045	0.00378801	2.99999e-07		ieu-b-107	rs117562556	G	T	0.074354	|| id:ieu-b-107	TRUE	reported	igd
11	95320808	-0.0164557	0.00256026	1.29999e-10		ieu-b-107	rs11021232	C	T	0.181005	|| id:ieu-b-107	TRUE	reported	igd
11	64021821	-0.0285016	0.00345206	1.50003e-16		ieu-b-107	rs2302263	T	C	0.0887	|| id:ieu-b-107	TRUE	reported	igd
11	2942593	0.0293691	0.00340349	6.20012e-18		ieu-b-107	rs1661052	A	G	0.908498	|| id:ieu-b-107	TRUE	reported	igd
11	45782392	-0.0152789	0.00321322	2e-06		ieu-b-107	rs2593739	G	A	0.104441	|| id:ieu-b-107	TRUE	reported	igd
11	47380340	0.0156042	0.00197254	2.60016e-15		ieu-b-107	rs3740688	T	G	0.544632	|| id:ieu-b-107	TRUE	reported	igd
11	117221862	-0.0569584	0.00458365	1.9002e-35		ieu-b-107	rs141368429	T	C	0.055929	|| id:ieu-b-107	TRUE	reported	igd
11	103870755	-0.0146559	0.00249387	4.20001e-09		ieu-b-107	rs11226108	C	G	0.191516	|| id:ieu-b-107	TRUE	reported	igd
11	47360412	0.0346097	0.00205762	1.69981e-63		ieu-b-107	rs2269434	C	T	0.345387	|| id:ieu-b-107	TRUE	reported	igd
11	61592362	-0.0349039	0.00205457	1e-64		ieu-b-107	rs174566	G	A	0.350206	|| id:ieu-b-107	TRUE	reported	igd
11	76366690	-0.00946696	0.00205644	4.20001e-06		ieu-b-107	rs12718488	G	T	0.346768	|| id:ieu-b-107	TRUE	reported	igd
11	89992008	-0.0112191	0.00220547	3.59998e-07		ieu-b-107	rs7131449	A	G	0.273533	|| id:ieu-b-107	TRUE	reported	igd
11	65473798	-0.0147925	0.00216197	7.8001e-12		ieu-b-107	rs10750766	A	C	0.709869	|| id:ieu-b-107	TRUE	reported	igd
11	116385354	0.0270189	0.00330241	2.80027e-16		ieu-b-107	rs7952521	A	G	0.105535	|| id:ieu-b-107	TRUE	reported	igd
11	116710968	-0.0849696	0.00218306	1e-200		ieu-b-107	rs613808	G	A	0.715399	|| id:ieu-b-107	TRUE	reported	igd
11	122514403	0.0207534	0.00202552	1.20005e-24		ieu-b-107	rs58473820	T	C	0.377992	|| id:ieu-b-107	TRUE	reported	igd
11	14603548	-0.0106557	0.00197896	7.29995e-08		ieu-b-107	rs2575850	C	T	0.429776	|| id:ieu-b-107	TRUE	reported	igd
11	62603644	-0.0237445	0.00482151	8.40001e-07		ieu-b-107	rs117762989	T	C	0.043039	|| id:ieu-b-107	TRUE	reported	igd
12	20597577	0.0140023	0.00224718	4.60002e-10		ieu-b-107	rs4762756	C	T	0.73563	|| id:ieu-b-107	TRUE	reported	igd
12	57839173	0.0277155	0.00229129	1.10002e-33		ieu-b-107	rs61352607	T	G	0.240776	|| id:ieu-b-107	TRUE	reported	igd
12	109993603	0.021994	0.00196177	3.59998e-29		ieu-b-107	rs11067231	A	C	0.523895	|| id:ieu-b-107	TRUE	reported	igd
12	123761686	0.0497407	0.00338715	8.00018e-49		ieu-b-107	rs10846497	G	A	0.092575	|| id:ieu-b-107	TRUE	reported	igd
12	125339990	0.0296946	0.003302	2.39994e-19		ieu-b-107	rs12229372	C	T	0.10329	|| id:ieu-b-107	TRUE	reported	igd
12	6861043	-0.0101768	0.0019736	2.5e-07		ieu-b-107	rs2302367	C	T	0.490672	|| id:ieu-b-107	TRUE	reported	igd
12	20470221	0.0222366	0.00247597	2.70023e-19		ieu-b-107	rs11045172	C	A	0.197912	|| id:ieu-b-107	TRUE	reported	igd
12	53770941	-0.01939	0.00271564	9.30037e-13		ieu-b-107	rs10876447	A	G	0.154052	|| id:ieu-b-107	TRUE	reported	igd
12	6733889	0.0165658	0.00256162	1e-10		ieu-b-107	rs7134035	T	C	0.81567	|| id:ieu-b-107	TRUE	reported	igd
12	30892566	-0.00960469	0.00209073	4.30002e-06		ieu-b-107	rs10843829	A	G	0.326511	|| id:ieu-b-107	TRUE	reported	igd
12	71372390	0.0110061	0.00196411	2.1e-08		ieu-b-107	rs10748165	T	C	0.504155	|| id:ieu-b-107	TRUE	reported	igd
12	124383813	0.0190026	0.00215664	1.20005e-18		ieu-b-107	rs11057390	G	T	0.295431	|| id:ieu-b-107	TRUE	reported	igd
12	51320290	0.0102721	0.00198115	2.19999e-07		ieu-b-107	rs7306330	A	T	0.442727	|| id:ieu-b-107	TRUE	reported	igd
12	124557795	-0.0240131	0.00199969	3.19963e-33		ieu-b-107	rs1387669	G	C	0.597667	|| id:ieu-b-107	TRUE	reported	igd
12	125265201	-0.0371454	0.00212658	2.49977e-68		ieu-b-107	rs921919	A	G	0.669251	|| id:ieu-b-107	TRUE	reported	igd
12	103483094	-0.0143687	0.0019633	2.49977e-13		ieu-b-107	rs10745954	G	A	0.480326	|| id:ieu-b-107	TRUE	reported	igd
12	71114400	-0.0127358	0.00197331	1.09999e-10		ieu-b-107	rs7304603	C	T	0.537686	|| id:ieu-b-107	TRUE	reported	igd
12	97857165	0.0132999	0.00291076	4.90004e-06		ieu-b-107	rs10860213	A	G	0.13085	|| id:ieu-b-107	TRUE	reported	igd
12	112072424	-0.0140735	0.00198803	1.50003e-12		ieu-b-107	rs11065987	G	A	0.416331	|| id:ieu-b-107	TRUE	reported	igd
12	125326153	-0.0318107	0.00242195	2.09991e-39		ieu-b-107	rs7136506	C	T	0.216465	|| id:ieu-b-107	TRUE	reported	igd
13	103553567	0.0282603	0.00464917	1.2e-09		ieu-b-107	rs79506257	A	G	0.047786	|| id:ieu-b-107	TRUE	reported	igd
13	114639291	0.0142071	0.00276906	2.90001e-07		ieu-b-107	rs75680340	T	C	0.150923	|| id:ieu-b-107	TRUE	reported	igd
13	22593688	-0.012084	0.00262086	4e-06		ieu-b-107	rs9506773	C	A	0.175884	|| id:ieu-b-107	TRUE	reported	igd
13	28604007	-0.0611895	0.00904242	1.29987e-11		ieu-b-107	rs76428106	C	T	0.012974	|| id:ieu-b-107	TRUE	reported	igd
13	113927208	0.0154221	0.00235515	5.79963e-11		ieu-b-107	rs9604045	T	G	0.253532	|| id:ieu-b-107	TRUE	reported	igd
13	92019926	0.0117911	0.00235664	5.60003e-07		ieu-b-107	rs7320982	T	C	0.772105	|| id:ieu-b-107	TRUE	reported	igd
13	93320858	0.012072	0.00230454	1.6e-07		ieu-b-107	rs61975935	C	T	0.243072	|| id:ieu-b-107	TRUE	reported	igd
13	45613758	0.0293858	0.0056939	2.5e-07		ieu-b-107	rs150869224	T	C	0.031246	|| id:ieu-b-107	TRUE	reported	igd
13	49513352	0.0143117	0.00200344	9.09913e-13		ieu-b-107	rs183078	G	A	0.40253	|| id:ieu-b-107	TRUE	reported	igd
13	111529619	0.0117492	0.00208283	1.7e-08		ieu-b-107	rs9559901	C	A	0.338641	|| id:ieu-b-107	TRUE	reported	igd
13	60775937	-0.0142774	0.00271089	1.40001e-07		ieu-b-107	rs56977192	A	C	0.157674	|| id:ieu-b-107	TRUE	reported	igd
14	105258437	-0.0322265	0.00202366	4.30031e-57		ieu-b-107	rs2494747	T	G	0.615762	|| id:ieu-b-107	TRUE	reported	igd
14	69273090	0.0174735	0.0023124	4.10015e-14		ieu-b-107	rs367677	G	A	0.240005	|| id:ieu-b-107	TRUE	reported	igd
14	24634825	-0.0146547	0.00260342	1.79999e-08		ieu-b-107	rs12436555	A	G	0.173179	|| id:ieu-b-107	TRUE	reported	igd
14	88605509	-0.0187471	0.00363085	2.39999e-07		ieu-b-107	rs17124112	A	C	0.079929	|| id:ieu-b-107	TRUE	reported	igd
14	92561395	0.00918378	0.00197828	3.40001e-06		ieu-b-107	rs6575228	A	G	0.452112	|| id:ieu-b-107	TRUE	reported	igd
14	52581893	0.0146894	0.00260225	1.7e-08		ieu-b-107	rs111849006	A	G	0.181219	|| id:ieu-b-107	TRUE	reported	igd
14	74250126	0.0217854	0.00222966	1.50003e-22		ieu-b-107	rs13379043	C	T	0.280373	|| id:ieu-b-107	TRUE	reported	igd
14	75261641	-0.0149276	0.0019717	3.69999e-14		ieu-b-107	rs2111705	A	G	0.543888	|| id:ieu-b-107	TRUE	reported	igd
14	103293716	-0.0114241	0.00236363	1.29999e-06		ieu-b-107	rs7152791	T	C	0.222321	|| id:ieu-b-107	TRUE	reported	igd
14	70836753	-0.01052	0.00202885	2.19999e-07		ieu-b-107	rs1060681	A	C	0.37639	|| id:ieu-b-107	TRUE	reported	igd
14	81676844	-0.0139977	0.00197925	1.50003e-12		ieu-b-107	rs61980899	C	T	0.537847	|| id:ieu-b-107	TRUE	reported	igd
14	100794818	-0.0146441	0.00198342	1.50003e-13		ieu-b-107	rs7147511	T	C	0.495499	|| id:ieu-b-107	TRUE	reported	igd
15	75370012	-0.0128704	0.00219833	4.79999e-09		ieu-b-107	rs34180494	C	A	0.273764	|| id:ieu-b-107	TRUE	reported	igd
15	81098603	-0.00933851	0.0019728	2.19999e-06		ieu-b-107	rs2759306	G	C	0.455828	|| id:ieu-b-107	TRUE	reported	igd
15	58972699	-0.0322411	0.00450448	8.19974e-13		ieu-b-107	rs80236739	G	A	0.049836	|| id:ieu-b-107	TRUE	reported	igd
15	26105761	0.0102637	0.00198862	2.5e-07		ieu-b-107	rs11161243	G	A	0.582545	|| id:ieu-b-107	TRUE	reported	igd
15	31637569	-0.0140937	0.00261098	6.69993e-08		ieu-b-107	rs28510484	C	G	0.170457	|| id:ieu-b-107	TRUE	reported	igd
15	58586129	-0.0780529	0.00268206	3.39625e-186		ieu-b-107	rs1318175	T	C	0.159965	|| id:ieu-b-107	TRUE	reported	igd
15	58671559	-0.0842338	0.00199576	1e-200		ieu-b-107	rs1601933	T	C	0.466597	|| id:ieu-b-107	TRUE	reported	igd
15	58724706	0.108049	0.00384587	1.09901e-173		ieu-b-107	rs11632618	A	G	0.06962	|| id:ieu-b-107	TRUE	reported	igd
15	102068658	0.0161057	0.00225649	9.49948e-13		ieu-b-107	rs1037117	A	G	0.254731	|| id:ieu-b-107	TRUE	reported	igd
15	43130646	0.0146329	0.00253358	7.69999e-09		ieu-b-107	rs8028785	C	T	0.18254	|| id:ieu-b-107	TRUE	reported	igd
15	58639710	-0.0491359	0.00300967	6.4003e-60		ieu-b-107	rs12898210	G	T	0.121583	|| id:ieu-b-107	TRUE	reported	igd
15	91423543	0.0125532	0.0019683	1.79999e-10		ieu-b-107	rs6224	T	G	0.473585	|| id:ieu-b-107	TRUE	reported	igd
15	73263049	-0.0105688	0.00207056	3.29997e-07		ieu-b-107	rs8025665	A	G	0.662285	|| id:ieu-b-107	TRUE	reported	igd
15	41888918	0.0161797	0.00211746	2.19989e-14		ieu-b-107	rs7170463	G	A	0.311339	|| id:ieu-b-107	TRUE	reported	igd
15	43726625	-0.0753334	0.00615615	1.99986e-34		ieu-b-107	rs150844304	C	A	0.025949	|| id:ieu-b-107	TRUE	reported	igd
15	59264999	-0.0288859	0.00484793	2.5e-09		ieu-b-107	rs117399007	T	C	0.043444	|| id:ieu-b-107	TRUE	reported	igd
15	96714816	0.0108123	0.00220372	9.29994e-07		ieu-b-107	rs56332871	A	C	0.274395	|| id:ieu-b-107	TRUE	reported	igd
15	74712937	-0.0246353	0.00345669	1e-12		ieu-b-107	rs28362901	A	C	0.088368	|| id:ieu-b-107	TRUE	reported	igd
16	2254626	-0.0220844	0.00462868	1.79999e-06		ieu-b-107	rs72766660	A	G	0.047023	|| id:ieu-b-107	TRUE	reported	igd
16	67940350	0.0560356	0.00305646	4.49987e-75		ieu-b-107	rs55781197	G	A	0.114939	|| id:ieu-b-107	TRUE	reported	igd
16	81534790	0.0285287	0.00212908	6.09958e-41		ieu-b-107	rs2925979	C	T	0.69987	|| id:ieu-b-107	TRUE	reported	igd
16	88039447	-0.0130768	0.00197499	3.59998e-11		ieu-b-107	rs11641548	C	A	0.43959	|| id:ieu-b-107	TRUE	reported	igd
16	69002561	-0.0252805	0.00385458	5.40008e-11		ieu-b-107	rs186956666	A	C	0.075003	|| id:ieu-b-107	TRUE	reported	igd
16	80863501	-0.0175667	0.00377509	3.29997e-06		ieu-b-107	rs2580319	G	A	0.072323	|| id:ieu-b-107	TRUE	reported	igd
16	53826034	-0.011815	0.00239707	8.30004e-07		ieu-b-107	rs7187961	C	T	0.790709	|| id:ieu-b-107	TRUE	reported	igd
16	56445194	0.029596	0.00574469	2.59998e-07		ieu-b-107	rs113966472	A	G	0.032405	|| id:ieu-b-107	TRUE	reported	igd
16	56711375	-0.0617963	0.00494325	7.39946e-36		ieu-b-107	rs4784709	A	T	0.959184	|| id:ieu-b-107	TRUE	reported	igd
16	15139594	-0.0124025	0.00197989	3.69999e-10		ieu-b-107	rs34955778	C	T	0.418701	|| id:ieu-b-107	TRUE	reported	igd
16	19944363	0.014204	0.00278511	3.40001e-07		ieu-b-107	rs11639988	G	A	0.143429	|| id:ieu-b-107	TRUE	reported	igd
16	72181553	0.019036	0.00268461	1.29987e-12		ieu-b-107	rs79940707	T	C	0.157027	|| id:ieu-b-107	TRUE	reported	igd
16	56162685	0.0581829	0.0104937	2.90001e-08		ieu-b-107	rs144475339	C	G	0.01056	|| id:ieu-b-107	TRUE	reported	igd
16	31112810	-0.0098513	0.00202925	1.2e-06		ieu-b-107	rs7187995	C	A	0.637452	|| id:ieu-b-107	TRUE	reported	igd
16	56834234	-0.0855866	0.00337218	4.19759e-142		ieu-b-107	rs79984435	A	G	0.092203	|| id:ieu-b-107	TRUE	reported	igd
16	56985139	0.114993	0.00199407	1e-200		ieu-b-107	rs9989419	G	A	0.60551	|| id:ieu-b-107	TRUE	reported	igd
16	57157206	-0.018423	0.00195245	3.90032e-21		ieu-b-107	rs2305696	T	C	0.486258	|| id:ieu-b-107	TRUE	reported	igd
16	23827194	0.0106708	0.00225645	2.30001e-06		ieu-b-107	rs7188028	G	T	0.750574	|| id:ieu-b-107	TRUE	reported	igd
16	4677607	-0.0127627	0.00271497	2.59998e-06		ieu-b-107	rs1619528	T	G	0.173583	|| id:ieu-b-107	TRUE	reported	igd
16	28139077	0.0166688	0.00227684	2.49977e-13		ieu-b-107	rs33042	A	G	0.246125	|| id:ieu-b-107	TRUE	reported	igd
16	56579961	-0.0797507	0.00879219	1.20005e-19		ieu-b-107	rs75152587	T	G	0.012759	|| id:ieu-b-107	TRUE	reported	igd
17	27609269	0.017246	0.00339551	3.79997e-07		ieu-b-107	rs77119775	A	T	0.09854	|| id:ieu-b-107	TRUE	reported	igd
17	28661769	-0.0174387	0.00209523	8.60003e-17		ieu-b-107	rs6505176	G	T	0.331623	|| id:ieu-b-107	TRUE	reported	igd
17	37746847	0.0255755	0.00220821	5.10035e-31		ieu-b-107	rs4795386	G	A	0.723594	|| id:ieu-b-107	TRUE	reported	igd
17	66476313	-0.0119073	0.00227769	1.7e-07		ieu-b-107	rs12950697	T	G	0.248139	|| id:ieu-b-107	TRUE	reported	igd
17	38505824	-0.0111859	0.00223492	5.60003e-07		ieu-b-107	rs2586116	G	C	0.259453	|| id:ieu-b-107	TRUE	reported	igd
17	40781561	-0.0180909	0.00218637	1.29987e-16		ieu-b-107	rs34138141	T	G	0.280674	|| id:ieu-b-107	TRUE	reported	igd
17	66879927	-0.0469627	0.00412636	5.19996e-30		ieu-b-107	rs34931250	T	C	0.060235	|| id:ieu-b-107	TRUE	reported	igd
17	7455707	-0.0155496	0.00217141	8.00018e-13		ieu-b-107	rs78608249	T	C	0.29008	|| id:ieu-b-107	TRUE	reported	igd
17	8107979	-0.0135158	0.00197236	7.29962e-12		ieu-b-107	rs7503353	T	G	0.532015	|| id:ieu-b-107	TRUE	reported	igd
17	26695832	-0.0214336	0.00199927	8.10028e-27		ieu-b-107	rs2071379	G	A	0.595245	|| id:ieu-b-107	TRUE	reported	igd
17	481604	-0.0152398	0.00254853	2.19999e-09		ieu-b-107	rs11870735	T	C	0.180979	|| id:ieu-b-107	TRUE	reported	igd
17	1978484	-0.0136789	0.00200543	8.99912e-12		ieu-b-107	rs9901671	C	T	0.602005	|| id:ieu-b-107	TRUE	reported	igd
17	53382829	0.0103767	0.00220135	2.39999e-06		ieu-b-107	rs3794752	C	T	0.280521	|| id:ieu-b-107	TRUE	reported	igd
17	4083923	-0.0118613	0.00212624	2.39999e-08		ieu-b-107	rs12943517	A	G	0.310724	|| id:ieu-b-107	TRUE	reported	igd
17	76391653	0.0285716	0.00196718	8.49963e-48		ieu-b-107	rs4969141	T	C	0.489523	|| id:ieu-b-107	TRUE	reported	igd
17	16851834	-0.0127148	0.00204635	5.19996e-10		ieu-b-107	rs3818716	T	C	0.364549	|| id:ieu-b-107	TRUE	reported	igd
17	41874745	-0.139681	0.00592305	5.79429e-123		ieu-b-107	rs112259268	A	C	0.028439	|| id:ieu-b-107	TRUE	reported	igd
18	31248323	-0.00912595	0.0019903	4.49997e-06		ieu-b-107	rs6507054	C	T	0.584649	|| id:ieu-b-107	TRUE	reported	igd
18	46444366	-0.0231182	0.00487128	2.1e-06		ieu-b-107	rs9964452	T	C	0.042918	|| id:ieu-b-107	TRUE	reported	igd
18	19641009	-0.01986	0.00240757	1.59993e-16		ieu-b-107	rs4632228	T	G	0.209496	|| id:ieu-b-107	TRUE	reported	igd
18	3041347	-0.023607	0.00511005	3.79997e-06		ieu-b-107	rs62074872	A	G	0.042234	|| id:ieu-b-107	TRUE	reported	igd
18	47109955	0.335992	0.00855615	1e-200		ieu-b-107	rs77960347	G	A	0.01329	|| id:ieu-b-107	TRUE	reported	igd
18	21069269	0.0115362	0.00197395	5.1e-09		ieu-b-107	rs8098618	T	C	0.479414	|| id:ieu-b-107	TRUE	reported	igd
18	2981398	-0.0165331	0.00215035	1.50003e-14		ieu-b-107	rs681869	T	C	0.704152	|| id:ieu-b-107	TRUE	reported	igd
18	57735552	-0.0213669	0.00221605	5.30029e-22		ieu-b-107	rs7238484	T	G	0.268307	|| id:ieu-b-107	TRUE	reported	igd
18	58027496	0.0260263	0.00525322	7.29995e-07		ieu-b-107	rs73455693	A	G	0.037188	|| id:ieu-b-107	TRUE	reported	igd
18	46781014	0.0494709	0.00674777	2.29985e-13		ieu-b-107	rs150237291	C	T	0.021812	|| id:ieu-b-107	TRUE	reported	igd
18	47429022	0.0319587	0.00288956	1.99986e-28		ieu-b-107	rs2298624	T	C	0.132474	|| id:ieu-b-107	TRUE	reported	igd
18	77618869	0.00940667	0.00196095	1.6e-06		ieu-b-107	rs11662211	T	C	0.505648	|| id:ieu-b-107	TRUE	reported	igd
18	113613	0.0109453	0.00221126	7.39997e-07		ieu-b-107	rs8098887	C	T	0.273689	|| id:ieu-b-107	TRUE	reported	igd
18	46969245	0.0642349	0.0117887	5.1e-08		ieu-b-107	rs76006280	G	T	0.008276	|| id:ieu-b-107	TRUE	reported	igd
18	47147524	0.0969073	0.00938979	5.70033e-25		ieu-b-107	rs117687565	T	C	0.011792	|| id:ieu-b-107	TRUE	reported	igd
18	47171888	0.096182	0.00257748	1e-200		ieu-b-107	rs8086351	G	C	0.824039	|| id:ieu-b-107	TRUE	reported	igd
19	33900257	0.0228493	0.00208825	7.29962e-28		ieu-b-107	rs8103728	G	C	0.669595	|| id:ieu-b-107	TRUE	reported	igd
19	52343496	-0.0134097	0.00216974	6.4e-10		ieu-b-107	rs12462109	T	C	0.287067	|| id:ieu-b-107	TRUE	reported	igd
19	45411941	-0.102539	0.00271512	1e-200		ieu-b-107	rs429358	C	T	0.154478	|| id:ieu-b-107	TRUE	reported	igd
19	4147641	0.0108009	0.00198977	5.69994e-08		ieu-b-107	rs168453	A	G	0.573901	|| id:ieu-b-107	TRUE	reported	igd
19	45251156	0.0188372	0.00201158	7.59976e-21		ieu-b-107	rs2965169	C	A	0.388716	|| id:ieu-b-107	TRUE	reported	igd
19	45442528	0.0373935	0.0020925	1.99986e-71		ieu-b-107	rs12977604	G	C	0.499196	|| id:ieu-b-107	TRUE	reported	igd
19	47266635	0.00944635	0.00202809	3.2e-06		ieu-b-107	rs7249039	G	A	0.378703	|| id:ieu-b-107	TRUE	reported	igd
19	54800500	0.0390583	0.00235452	8.4004e-62		ieu-b-107	rs367070	G	A	0.225382	|| id:ieu-b-107	TRUE	reported	igd
19	8466254	-0.0257904	0.00201461	1.59993e-37		ieu-b-107	rs10404380	A	C	0.604801	|| id:ieu-b-107	TRUE	reported	igd
19	23696257	0.0117072	0.00217481	7.29995e-08		ieu-b-107	rs12980498	C	A	0.287927	|| id:ieu-b-107	TRUE	reported	igd
19	33778783	-0.0174686	0.00321847	5.69994e-08		ieu-b-107	rs12984021	C	A	0.105064	|| id:ieu-b-107	TRUE	reported	igd
19	11347657	-0.10808	0.00533159	2.29985e-91		ieu-b-107	rs737338	T	C	0.035108	|| id:ieu-b-107	TRUE	reported	igd
19	45423944	0.122697	0.00690208	1.10002e-70		ieu-b-107	rs144311893	T	C	0.021987	|| id:ieu-b-107	TRUE	reported	igd
19	3408665	-0.0114556	0.0020561	2.5e-08		ieu-b-107	rs4807462	T	A	0.359573	|| id:ieu-b-107	TRUE	reported	igd
19	18614935	0.0151586	0.00249926	1.29999e-09		ieu-b-107	rs7251640	C	T	0.194006	|| id:ieu-b-107	TRUE	reported	igd
19	11269893	0.021302	0.00200107	1.80011e-26		ieu-b-107	rs76213248	T	C	0.410374	|| id:ieu-b-107	TRUE	reported	igd
20	57466093	-0.0288373	0.00625493	4e-06		ieu-b-107	rs185799410	T	G	0.026131	|| id:ieu-b-107	TRUE	reported	igd
20	33104592	-0.0161362	0.00214155	4.90004e-14		ieu-b-107	rs2424993	C	G	0.697876	|| id:ieu-b-107	TRUE	reported	igd
20	22144775	-0.0114388	0.00196867	6.19998e-09		ieu-b-107	rs804553	C	T	0.502637	|| id:ieu-b-107	TRUE	reported	igd
20	46476143	-0.0147712	0.00240121	7.69999e-10		ieu-b-107	rs3859588	A	T	0.217762	|| id:ieu-b-107	TRUE	reported	igd
20	571467	-0.0494186	0.0080641	8.9e-10		ieu-b-107	rs144033177	C	A	0.015828	|| id:ieu-b-107	TRUE	reported	igd
20	46279531	0.0121751	0.00197748	7.39997e-10		ieu-b-107	rs2256720	C	T	0.444499	|| id:ieu-b-107	TRUE	reported	igd
20	30061695	0.0185812	0.00292074	2e-10		ieu-b-107	rs6057911	G	C	0.131284	|| id:ieu-b-107	TRUE	reported	igd
20	46340596	0.0264226	0.00242837	1.39991e-27		ieu-b-107	rs4239651	C	T	0.79439	|| id:ieu-b-107	TRUE	reported	igd
20	62372148	-0.0152419	0.00209559	3.50026e-13		ieu-b-107	rs6062510	C	G	0.674412	|| id:ieu-b-107	TRUE	reported	igd
20	43042364	-0.149001	0.00566244	1.30017e-152		ieu-b-107	rs1800961	T	C	0.031062	|| id:ieu-b-107	TRUE	reported	igd
20	44497737	-0.0104498	0.00198169	1.29999e-07		ieu-b-107	rs6130955	A	G	0.562618	|| id:ieu-b-107	TRUE	reported	igd
20	4083804	0.00947468	0.00205734	4.09996e-06		ieu-b-107	rs6139311	C	T	0.645232	|| id:ieu-b-107	TRUE	reported	igd
20	17596155	-0.0287721	0.0027161	3.19963e-26		ieu-b-107	rs1132274	A	C	0.154087	|| id:ieu-b-107	TRUE	reported	igd
21	46271452	-0.0214751	0.00197484	1.50003e-27		ieu-b-107	rs235314	T	C	0.532284	|| id:ieu-b-107	TRUE	reported	igd
21	30710876	0.00940223	0.00202096	3.29997e-06		ieu-b-107	rs371432	A	G	0.611267	|| id:ieu-b-107	TRUE	reported	igd
21	46637413	-0.00938996	0.00199354	2.5e-06		ieu-b-107	rs9637192	C	T	0.556299	|| id:ieu-b-107	TRUE	reported	igd
21	46907287	-0.0182291	0.00246656	1.50003e-13		ieu-b-107	rs9977268	T	C	0.19875	|| id:ieu-b-107	TRUE	reported	igd
21	16411667	-0.0117953	0.00225251	1.6e-07		ieu-b-107	rs7281183	A	G	0.737257	|| id:ieu-b-107	TRUE	reported	igd
22	50168264	-0.015419	0.00319141	1.40001e-06		ieu-b-107	rs138822	G	C	0.107079	|| id:ieu-b-107	TRUE	reported	igd
22	44340904	-0.0199868	0.00233124	1e-17		ieu-b-107	rs2294915	T	C	0.231744	|| id:ieu-b-107	TRUE	reported	igd
22	39125074	0.0130171	0.00213798	1.09999e-09		ieu-b-107	rs4820346	G	C	0.692925	|| id:ieu-b-107	TRUE	reported	igd
22	38572526	0.0200344	0.00198398	5.60015e-24		ieu-b-107	rs133015	G	C	0.44	|| id:ieu-b-107	TRUE	reported	igd
22	31884405	0.00976594	0.00197479	7.59994e-07		ieu-b-107	rs7289941	C	T	0.462963	|| id:ieu-b-107	TRUE	reported	igd
22	21922456	-0.0321639	0.00251317	1.69981e-37		ieu-b-107	rs11089620	G	C	0.188588	|| id:ieu-b-107	TRUE	reported	igd
22	30931307	-0.0174956	0.00230014	2.80027e-14		ieu-b-107	rs9608972	C	T	0.241455	|| id:ieu-b-107	TRUE	reported	igd

## Sheet: APOB
chr.exposure	pos.exposure	beta.exposure	se.exposure	pval.exposure	samplesize.exposure	id.exposure	SNP	effect_allele.exposure	other_allele.exposure	eaf.exposure	exposure	mr_keep.exposure	pval_origin.exposure	data_source.exposure
1	45237714	0.0134319	0.00257091	1.7e-07		ieu-b-108	rs112693563	C	T	0.203495	|| id:ieu-b-108	TRUE	reported	igd
1	62960289	-0.031829	0.00663359	1.6e-06		ieu-b-108	rs56120442	C	G	0.02635	|| id:ieu-b-108	TRUE	reported	igd
1	221029841	0.0162948	0.00220437	1.39991e-13		ieu-b-108	rs2807854	C	T	0.671334	|| id:ieu-b-108	TRUE	reported	igd
1	150293071	-0.0130538	0.00262402	6.49995e-07		ieu-b-108	rs1694378	A	G	0.193085	|| id:ieu-b-108	TRUE	reported	igd
1	182140185	0.0143828	0.0022044	6.79986e-11		ieu-b-108	rs17447211	G	C	0.329039	|| id:ieu-b-108	TRUE	reported	igd
1	109840169	-0.11643	0.0066216	3.29989e-69		ieu-b-108	rs76186504	T	C	0.025023	|| id:ieu-b-108	TRUE	reported	igd
1	109807283	-0.127721	0.00308568	1e-200		ieu-b-108	rs6657811	T	A	0.129938	|| id:ieu-b-108	TRUE	reported	igd
1	109831268	-0.132408	0.00950251	3.90032e-44		ieu-b-108	rs6689611	A	G	0.012374	|| id:ieu-b-108	TRUE	reported	igd
1	109834039	-0.0684968	0.00943874	4.00037e-13		ieu-b-108	rs17036085	G	A	0.012178	|| id:ieu-b-108	TRUE	reported	igd
1	155123837	-0.0110599	0.00212079	1.79999e-07		ieu-b-108	rs6676150	C	G	0.39381	|| id:ieu-b-108	TRUE	reported	igd
1	161204538	-0.0105143	0.00209017	4.90004e-07		ieu-b-108	rs2501873	T	C	0.440135	|| id:ieu-b-108	TRUE	reported	igd
1	230295307	-0.023299	0.00212063	4.40048e-28		ieu-b-108	rs17315646	G	C	0.606075	|| id:ieu-b-108	TRUE	reported	igd
1	246891260	0.0122017	0.00207321	4e-09		ieu-b-108	rs6426328	T	G	0.489784	|| id:ieu-b-108	TRUE	reported	igd
1	234773373	0.0141364	0.00217403	7.89951e-11		ieu-b-108	rs478975	A	G	0.642584	|| id:ieu-b-108	TRUE	reported	igd
1	109627073	-0.0346266	0.00519167	2.60016e-11		ieu-b-108	rs112426331	A	G	0.042704	|| id:ieu-b-108	TRUE	reported	igd
1	110241316	0.0264394	0.00351614	5.50047e-14		ieu-b-108	rs57754494	A	G	0.115557	|| id:ieu-b-108	TRUE	reported	igd
1	10799577	-0.0156231	0.00217266	6.4003e-13		ieu-b-108	rs12046278	C	T	0.34509	|| id:ieu-b-108	TRUE	reported	igd
1	55489968	0.045895	0.0091389	5.1e-07		ieu-b-108	rs374459115	A	G	0.019124	|| id:ieu-b-108	TRUE	reported	igd
1	16493225	0.0147265	0.00210428	2.60016e-12		ieu-b-108	rs4661712	A	G	0.593229	|| id:ieu-b-108	TRUE	reported	igd
1	55505647	-0.345954	0.00790085	1e-200		ieu-b-108	rs11591147	T	G	0.017452	|| id:ieu-b-108	TRUE	reported	igd
1	55521313	0.0407634	0.00217172	1.29987e-78		ieu-b-108	rs472495	T	G	0.649019	|| id:ieu-b-108	TRUE	reported	igd
1	61855289	-0.011804	0.00256515	4.20001e-06		ieu-b-108	rs11207734	A	G	0.208194	|| id:ieu-b-108	TRUE	reported	igd
1	62930106	-0.0185253	0.0030889	2e-09		ieu-b-108	rs77083979	A	G	0.13275	|| id:ieu-b-108	TRUE	reported	igd
1	25793663	-0.0287272	0.00210159	1.50003e-42		ieu-b-108	rs61775180	T	C	0.420116	|| id:ieu-b-108	TRUE	reported	igd
1	27021913	0.0903258	0.00692945	7.70016e-39		ieu-b-108	rs114165349	C	G	0.023148	|| id:ieu-b-108	TRUE	reported	igd
1	171091875	-0.0103405	0.00207454	6.19998e-07		ieu-b-108	rs1795240	G	A	0.531702	|| id:ieu-b-108	TRUE	reported	igd
1	109725404	0.0621212	0.0103688	2.1e-09		ieu-b-108	rs188608977	T	G	0.010581	|| id:ieu-b-108	TRUE	reported	igd
1	198994619	0.0141028	0.00231955	1.2e-09		ieu-b-108	rs6667939	T	C	0.71873	|| id:ieu-b-108	TRUE	reported	igd
1	234853059	0.0358479	0.00207937	1.29987e-66		ieu-b-108	rs556107	T	C	0.523242	|| id:ieu-b-108	TRUE	reported	igd
1	109949756	0.0375342	0.00591852	2.30001e-10		ieu-b-108	rs10858093	T	C	0.03319	|| id:ieu-b-108	TRUE	reported	igd
1	168233635	0.027346	0.00539161	3.89996e-07		ieu-b-108	rs146236599	C	G	0.040113	|| id:ieu-b-108	TRUE	reported	igd
1	55526428	0.0681111	0.00577955	4.70002e-32		ieu-b-108	rs11206517	G	T	0.033168	|| id:ieu-b-108	TRUE	reported	igd
1	109845073	0.0390942	0.00825068	2.19999e-06		ieu-b-108	rs148605709	A	G	0.01622	|| id:ieu-b-108	TRUE	reported	igd
1	93034023	0.0159957	0.00247804	1.09999e-10		ieu-b-108	rs1556562	T	G	0.790018	|| id:ieu-b-108	TRUE	reported	igd
1	23886151	-0.0258946	0.00484125	8.9e-08		ieu-b-108	rs16828576	T	C	0.05526	|| id:ieu-b-108	TRUE	reported	igd
2	169830328	-0.0203449	0.00211842	7.70016e-22		ieu-b-108	rs2287622	G	A	0.602775	|| id:ieu-b-108	TRUE	reported	igd
2	62988169	-0.0196981	0.00222973	1e-18		ieu-b-108	rs4671050	T	G	0.316138	|| id:ieu-b-108	TRUE	reported	igd
2	64928603	0.0139101	0.00226938	8.79995e-10		ieu-b-108	rs12471768	C	T	0.704041	|| id:ieu-b-108	TRUE	reported	igd
2	118845121	-0.0343097	0.00345194	2.80027e-23		ieu-b-108	rs150474434	A	G	0.101399	|| id:ieu-b-108	TRUE	reported	igd
2	24489969	0.0170129	0.0035474	1.6e-06		ieu-b-108	rs77907512	A	G	0.094675	|| id:ieu-b-108	TRUE	reported	igd
2	44069772	-0.0903607	0.00418412	1.99986e-103		ieu-b-108	rs75331444	A	G	0.065607	|| id:ieu-b-108	TRUE	reported	igd
2	44077225	-0.0430516	0.00398578	3.40017e-27		ieu-b-108	rs7590687	C	T	0.923067	|| id:ieu-b-108	TRUE	reported	igd
2	219278630	-0.01025	0.00218372	2.69998e-06		ieu-b-108	rs4672892	G	A	0.340984	|| id:ieu-b-108	TRUE	reported	igd
2	113830563	-0.0101412	0.00212494	1.79999e-06		ieu-b-108	rs12469822	A	G	0.598373	|| id:ieu-b-108	TRUE	reported	igd
2	242242439	-0.0141631	0.00280014	4.20001e-07		ieu-b-108	rs56129392	T	C	0.162755	|| id:ieu-b-108	TRUE	reported	igd
2	37288917	-0.0214435	0.00452396	2.1e-06		ieu-b-108	rs62133112	T	A	0.055879	|| id:ieu-b-108	TRUE	reported	igd
2	21477029	0.0509038	0.00532869	1.29987e-21		ieu-b-108	rs35764292	G	A	0.040457	|| id:ieu-b-108	TRUE	reported	igd
2	27730940	-0.0495555	0.00211469	1.90108e-121		ieu-b-108	rs1260326	C	T	0.604525	|| id:ieu-b-108	TRUE	reported	igd
2	3636478	0.014901	0.00306406	1.2e-06		ieu-b-108	rs56236159	G	T	0.131507	|| id:ieu-b-108	TRUE	reported	igd
2	178163764	0.0165818	0.00353695	2.80001e-06		ieu-b-108	rs72946199	C	T	0.094662	|| id:ieu-b-108	TRUE	reported	igd
2	121306440	-0.0244302	0.00210465	3.80014e-31		ieu-b-108	rs17050272	A	G	0.40926	|| id:ieu-b-108	TRUE	reported	igd
2	21216815	0.0841137	0.00214492	1e-200		ieu-b-108	rs62122481	A	C	0.376906	|| id:ieu-b-108	TRUE	reported	igd
2	204317553	0.0135724	0.00207851	6.59933e-11		ieu-b-108	rs7603427	T	C	0.53344	|| id:ieu-b-108	TRUE	reported	igd
2	135629927	0.0134202	0.00209668	1.5e-10		ieu-b-108	rs12469941	T	C	0.400959	|| id:ieu-b-108	TRUE	reported	igd
2	86859904	-0.0106029	0.00214414	7.59994e-07		ieu-b-108	rs308916	A	T	0.498102	|| id:ieu-b-108	TRUE	reported	igd
2	109081066	0.015833	0.00263071	1.79999e-09		ieu-b-108	rs2577611	T	G	0.190436	|| id:ieu-b-108	TRUE	reported	igd
2	85890758	-0.0121318	0.00231848	1.7e-07		ieu-b-108	rs2304566	C	T	0.281792	|| id:ieu-b-108	TRUE	reported	igd
2	203527979	0.0180783	0.0020715	2.60016e-18		ieu-b-108	rs7569317	C	T	0.530625	|| id:ieu-b-108	TRUE	reported	igd
2	216300185	0.0141509	0.00235577	1.89998e-09		ieu-b-108	rs1250258	T	C	0.736741	|| id:ieu-b-108	TRUE	reported	igd
2	158464849	-0.0226288	0.00397212	1.2e-08		ieu-b-108	rs10201242	A	G	0.073779	|| id:ieu-b-108	TRUE	reported	igd
2	165528876	-0.0161286	0.00211805	2.60016e-14		ieu-b-108	rs13389219	T	C	0.392571	|| id:ieu-b-108	TRUE	reported	igd
2	20882823	-0.0423853	0.00886533	1.7e-06		ieu-b-108	rs111938177	T	C	0.014758	|| id:ieu-b-108	TRUE	reported	igd
2	21077208	-0.11153	0.0118551	5.10035e-21		ieu-b-108	rs115692156	G	A	0.00884	|| id:ieu-b-108	TRUE	reported	igd
2	21086334	-0.0687023	0.0101987	1.59993e-11		ieu-b-108	rs138026891	T	C	0.010569	|| id:ieu-b-108	TRUE	reported	igd
2	43850522	0.0142576	0.00211213	1.50003e-11		ieu-b-108	rs11901691	A	C	0.577074	|| id:ieu-b-108	TRUE	reported	igd
2	234665498	0.0288066	0.0041573	4.19952e-12		ieu-b-108	rs11568318	A	C	0.066251	|| id:ieu-b-108	TRUE	reported	igd
3	2147698	-0.0111452	0.00221925	5.1e-07		ieu-b-108	rs7619438	T	G	0.332285	|| id:ieu-b-108	TRUE	reported	igd
3	69810294	0.013975	0.00219082	1.79999e-10		ieu-b-108	rs55921103	T	G	0.648856	|| id:ieu-b-108	TRUE	reported	igd
3	122064369	0.0159506	0.00238162	2.09991e-11		ieu-b-108	rs12054451	G	T	0.259497	|| id:ieu-b-108	TRUE	reported	igd
3	58420613	-0.0263353	0.00377144	2.90001e-12		ieu-b-108	rs71311871	G	A	0.08307	|| id:ieu-b-108	TRUE	reported	igd
3	147053923	0.0130742	0.00273556	1.79999e-06		ieu-b-108	rs62275346	A	G	0.175928	|| id:ieu-b-108	TRUE	reported	igd
3	170756985	0.0191755	0.00383312	5.69994e-07		ieu-b-108	rs6785233	G	T	0.07989	|| id:ieu-b-108	TRUE	reported	igd
3	132217703	-0.0412221	0.00464641	7.19946e-19		ieu-b-108	rs113177823	A	G	0.054098	|| id:ieu-b-108	TRUE	reported	igd
3	52492085	0.0269271	0.0045666	3.69999e-09		ieu-b-108	rs4687614	A	G	0.945247	|| id:ieu-b-108	TRUE	reported	igd
3	98581826	-0.0115728	0.00216527	9.09997e-08		ieu-b-108	rs9846225	A	C	0.365798	|| id:ieu-b-108	TRUE	reported	igd
3	80324264	0.0429374	0.00909401	2.30001e-06		ieu-b-108	rs75562298	A	G	0.013301	|| id:ieu-b-108	TRUE	reported	igd
3	119536429	-0.0131365	0.00251182	1.7e-07		ieu-b-108	rs3732359	A	G	0.780117	|| id:ieu-b-108	TRUE	reported	igd
3	142648844	-0.015551	0.00228244	9.49948e-12		ieu-b-108	rs11709868	T	G	0.297035	|| id:ieu-b-108	TRUE	reported	igd
3	135986544	0.0152321	0.00219913	4.30031e-12		ieu-b-108	rs9872326	G	T	0.340711	|| id:ieu-b-108	TRUE	reported	igd
3	27562988	-0.0104353	0.00209443	6.29999e-07		ieu-b-108	rs2643826	T	C	0.452202	|| id:ieu-b-108	TRUE	reported	igd
3	32535382	-0.0317059	0.00365151	3.90032e-18		ieu-b-108	rs9834932	G	A	0.088856	|| id:ieu-b-108	TRUE	reported	igd
3	56526844	-0.00985701	0.00210348	2.80001e-06		ieu-b-108	rs111685858	A	G	0.481538	|| id:ieu-b-108	TRUE	reported	igd
3	12327431	-0.0182624	0.00238248	1.80011e-14		ieu-b-108	rs13076933	G	T	0.259424	|| id:ieu-b-108	TRUE	reported	igd
3	441079	-0.0353031	0.00717199	8.60003e-07		ieu-b-108	rs139703736	C	G	0.023799	|| id:ieu-b-108	TRUE	reported	igd
4	148988159	0.0126514	0.00263281	1.5e-06		ieu-b-108	rs2076947	C	T	0.797099	|| id:ieu-b-108	TRUE	reported	igd
4	3443931	-0.0229367	0.00215262	1.59993e-26		ieu-b-108	rs13108218	G	A	0.614849	|| id:ieu-b-108	TRUE	reported	igd
4	7222253	0.0124572	0.00214057	5.89997e-09		ieu-b-108	rs4689088	A	G	0.618684	|| id:ieu-b-108	TRUE	reported	igd
4	57955234	-0.0104828	0.00209858	5.89997e-07		ieu-b-108	rs7695536	C	T	0.552077	|| id:ieu-b-108	TRUE	reported	igd
4	40428010	0.0148256	0.00239561	6.1e-10		ieu-b-108	rs278981	C	T	0.758151	|| id:ieu-b-108	TRUE	reported	igd
4	88065922	0.0140009	0.00266482	1.5e-07		ieu-b-108	rs35658582	T	A	0.188437	|| id:ieu-b-108	TRUE	reported	igd
4	144359490	-0.0311606	0.00667855	3.09999e-06		ieu-b-108	rs28925904	T	C	0.024823	|| id:ieu-b-108	TRUE	reported	igd
4	100239319	0.0385152	0.00631264	1.09999e-09		ieu-b-108	rs1229984	C	T	0.97281	|| id:ieu-b-108	TRUE	reported	igd
4	26080549	0.0152817	0.00262327	5.69994e-09		ieu-b-108	rs2137234	C	T	0.195281	|| id:ieu-b-108	TRUE	reported	igd
4	81167309	-0.0161746	0.00229432	1.80011e-12		ieu-b-108	rs11099097	T	C	0.291413	|| id:ieu-b-108	TRUE	reported	igd
4	74177397	0.0423576	0.00734377	8e-09		ieu-b-108	rs72663045	G	T	0.020719	|| id:ieu-b-108	TRUE	reported	igd
4	2763903	0.0121487	0.00245675	7.59994e-07		ieu-b-108	rs1263493	C	T	0.76405	|| id:ieu-b-108	TRUE	reported	igd
4	57929241	-0.0216709	0.00455346	1.89998e-06		ieu-b-108	rs1277294	T	C	0.937248	|| id:ieu-b-108	TRUE	reported	igd
4	69373407	0.023248	0.00248318	7.8001e-21		ieu-b-108	rs9884390	C	T	0.234076	|| id:ieu-b-108	TRUE	reported	igd
4	36157399	-0.0107237	0.0021642	7.19996e-07		ieu-b-108	rs78985501	T	A	0.368419	|| id:ieu-b-108	TRUE	reported	igd
4	124758773	0.0214934	0.00332019	9.60064e-11		ieu-b-108	rs58148580	T	C	0.10978	|| id:ieu-b-108	TRUE	reported	igd
5	117818401	0.0105105	0.00210372	5.80003e-07		ieu-b-108	rs4422558	G	C	0.437814	|| id:ieu-b-108	TRUE	reported	igd
5	149443298	0.0122723	0.0023304	1.40001e-07		ieu-b-108	rs216140	T	C	0.719814	|| id:ieu-b-108	TRUE	reported	igd
5	74656539	0.0549288	0.00212005	5.19996e-148		ieu-b-108	rs12916	C	T	0.400485	|| id:ieu-b-108	TRUE	reported	igd
5	36219710	-0.0341534	0.00683526	5.80003e-07		ieu-b-108	rs138373837	T	C	0.023663	|| id:ieu-b-108	TRUE	reported	igd
5	52095024	-0.0633493	0.00526644	2.49977e-33		ieu-b-108	rs116734477	T	C	0.040814	|| id:ieu-b-108	TRUE	reported	igd
5	156391628	0.0312135	0.00215543	1.59993e-47		ieu-b-108	rs6874202	C	T	0.634225	|| id:ieu-b-108	TRUE	reported	igd
5	131755651	-0.0200281	0.00266165	5.30029e-14		ieu-b-108	rs1003533	T	C	0.188327	|| id:ieu-b-108	TRUE	reported	igd
5	34713792	-0.052794	0.0103414	3.29997e-07		ieu-b-108	rs146433259	T	C	0.011746	|| id:ieu-b-108	TRUE	reported	igd
5	122848876	0.019942	0.00208686	1.20005e-21		ieu-b-108	rs7734476	A	G	0.550001	|| id:ieu-b-108	TRUE	reported	igd
5	71932487	-0.0177486	0.00273845	9.09913e-11		ieu-b-108	rs28590710	A	G	0.196795	|| id:ieu-b-108	TRUE	reported	igd
6	160922870	0.0864463	0.00771098	3.59998e-29		ieu-b-108	rs117733303	G	A	0.01842	|| id:ieu-b-108	TRUE	reported	igd
6	127446790	0.0177235	0.00208937	2.19989e-17		ieu-b-108	rs9482772	C	T	0.448075	|| id:ieu-b-108	TRUE	reported	igd
6	43321232	-0.0328704	0.00665319	7.79992e-07		ieu-b-108	rs36034990	T	C	0.026996	|| id:ieu-b-108	TRUE	reported	igd
6	160520806	-0.0299413	0.0050341	2.69998e-09		ieu-b-108	rs73025516	G	A	0.044525	|| id:ieu-b-108	TRUE	reported	igd
6	43764551	0.0149035	0.00209447	1.10002e-12		ieu-b-108	rs1358980	T	C	0.483147	|| id:ieu-b-108	TRUE	reported	igd
6	53510646	0.0110296	0.00219941	5.30005e-07		ieu-b-108	rs13191793	G	A	0.33952	|| id:ieu-b-108	TRUE	reported	igd
6	53893446	-0.0158498	0.00326264	1.2e-06		ieu-b-108	rs6937791	T	C	0.115966	|| id:ieu-b-108	TRUE	reported	igd
6	26098474	-0.0537922	0.00390806	4.19952e-43		ieu-b-108	rs79220007	C	T	0.076094	|| id:ieu-b-108	TRUE	reported	igd
6	39256279	0.0101189	0.00207449	1.09999e-06		ieu-b-108	rs2758898	G	A	0.484411	|| id:ieu-b-108	TRUE	reported	igd
6	42924932	-0.0199476	0.00210823	2.99985e-21		ieu-b-108	rs6940814	G	A	0.587465	|| id:ieu-b-108	TRUE	reported	igd
6	160578069	0.0667337	0.00906368	1.80011e-13		ieu-b-108	rs146534110	T	G	0.013315	|| id:ieu-b-108	TRUE	reported	igd
6	88448510	0.0110444	0.00208642	1.2e-07		ieu-b-108	rs9344715	G	A	0.534207	|| id:ieu-b-108	TRUE	reported	igd
6	31561353	0.0164548	0.00261128	2.90001e-10		ieu-b-108	rs28732146	A	T	0.196622	|| id:ieu-b-108	TRUE	reported	igd
6	116316882	0.0148392	0.00211668	2.39994e-12		ieu-b-108	rs3822855	T	G	0.401636	|| id:ieu-b-108	TRUE	reported	igd
6	109989984	0.0116925	0.0022659	2.5e-07		ieu-b-108	rs13218479	T	C	0.488358	|| id:ieu-b-108	TRUE	reported	igd
6	160543148	0.0629791	0.0040818	1e-53		ieu-b-108	rs12208357	T	C	0.07008	|| id:ieu-b-108	TRUE	reported	igd
6	11839042	-0.0227347	0.00398012	1.09999e-08		ieu-b-108	rs147539187	G	C	0.073744	|| id:ieu-b-108	TRUE	reported	igd
6	29944184	0.0164137	0.00207374	2.49977e-15		ieu-b-108	rs3823376	T	C	0.502185	|| id:ieu-b-108	TRUE	reported	igd
6	139844429	-0.0118757	0.00209053	1.29999e-08		ieu-b-108	rs590856	A	G	0.553433	|| id:ieu-b-108	TRUE	reported	igd
6	32732210	0.0104562	0.00207312	4.60002e-07		ieu-b-108	rs6903130	A	G	0.470383	|| id:ieu-b-108	TRUE	reported	igd
6	145139982	-0.0106847	0.00218743	1e-06		ieu-b-108	rs1538399	C	T	0.345382	|| id:ieu-b-108	TRUE	reported	igd
6	100602753	-0.0190492	0.00242335	3.80014e-15		ieu-b-108	rs9496567	A	G	0.243555	|| id:ieu-b-108	TRUE	reported	igd
6	106374015	-0.0103769	0.00208993	6.90001e-07		ieu-b-108	rs4946713	A	C	0.455215	|| id:ieu-b-108	TRUE	reported	igd
6	160985526	0.0868026	0.00387054	2.19786e-111		ieu-b-108	rs118039278	A	G	0.078706	|| id:ieu-b-108	TRUE	reported	igd
6	32601288	0.0348659	0.0026847	1.50003e-38		ieu-b-108	rs72848251	A	G	0.195485	|| id:ieu-b-108	TRUE	reported	igd
6	16126934	-0.0227685	0.00225861	6.70039e-24		ieu-b-108	rs7746081	A	G	0.30414	|| id:ieu-b-108	TRUE	reported	igd
7	1074134	-0.0130553	0.00249279	1.6e-07		ieu-b-108	rs869412	C	T	0.225671	|| id:ieu-b-108	TRUE	reported	igd
7	130437124	-0.0138317	0.00207813	2.80027e-11		ieu-b-108	rs13230111	G	A	0.492349	|| id:ieu-b-108	TRUE	reported	igd
7	100663854	-0.0159396	0.00343513	3.50002e-06		ieu-b-108	rs6961122	C	T	0.895264	|| id:ieu-b-108	TRUE	reported	igd
7	125524428	0.0107542	0.00211719	3.79997e-07		ieu-b-108	rs12164113	A	C	0.594054	|| id:ieu-b-108	TRUE	reported	igd
7	72823777	0.0414206	0.0076474	6.1e-08		ieu-b-108	rs42125	G	A	0.023182	|| id:ieu-b-108	TRUE	reported	igd
7	73010442	-0.0215939	0.00261336	1.39991e-16		ieu-b-108	rs13247874	T	C	0.197154	|| id:ieu-b-108	TRUE	reported	igd
7	21449451	0.0134005	0.00210735	2e-10		ieu-b-108	rs28406917	T	C	0.427571	|| id:ieu-b-108	TRUE	reported	igd
7	36189798	0.0130998	0.00266762	9.09997e-07		ieu-b-108	rs61003864	C	T	0.187102	|| id:ieu-b-108	TRUE	reported	igd
7	75706141	0.0147071	0.00278684	1.29999e-07		ieu-b-108	rs111764601	C	T	0.166858	|| id:ieu-b-108	TRUE	reported	igd
7	97977268	-0.0212571	0.00267849	2.09991e-15		ieu-b-108	rs112758337	A	G	0.185556	|| id:ieu-b-108	TRUE	reported	igd
7	100216773	-0.0170824	0.00245825	3.69999e-12		ieu-b-108	rs10953298	T	C	0.236254	|| id:ieu-b-108	TRUE	reported	igd
7	26180146	-0.00960656	0.00209311	4.39997e-06		ieu-b-108	rs12111718	C	G	0.537912	|| id:ieu-b-108	TRUE	reported	igd
7	41758298	0.0117177	0.00242466	1.29999e-06		ieu-b-108	rs73100943	T	A	0.244109	|| id:ieu-b-108	TRUE	reported	igd
7	87110640	-0.0158986	0.00270418	4.09996e-09		ieu-b-108	rs45537841	T	C	0.180708	|| id:ieu-b-108	TRUE	reported	igd
7	44582331	0.0312042	0.00266416	1.10002e-31		ieu-b-108	rs2073547	G	A	0.183953	|| id:ieu-b-108	TRUE	reported	igd
7	21604916	0.0345326	0.00253303	2.60016e-42		ieu-b-108	rs4470903	G	C	0.214994	|| id:ieu-b-108	TRUE	reported	igd
8	59392324	-0.0291083	0.00220081	6.20012e-40		ieu-b-108	rs9297994	A	G	0.664535	|| id:ieu-b-108	TRUE	reported	igd
8	9173209	0.0200133	0.00209504	1.29987e-21		ieu-b-108	rs7012637	A	G	0.473809	|| id:ieu-b-108	TRUE	reported	igd
8	41542093	-0.0308994	0.005737	7.19996e-08		ieu-b-108	rs34265667	A	G	0.033977	|| id:ieu-b-108	TRUE	reported	igd
8	98354244	0.0586826	0.0122831	1.79999e-06		ieu-b-108	rs74830358	G	T	0.007327	|| id:ieu-b-108	TRUE	reported	igd
8	110056877	0.0119938	0.00260133	4e-06		ieu-b-108	rs72676900	C	G	0.198845	|| id:ieu-b-108	TRUE	reported	igd
8	21928227	-0.0210021	0.00292183	6.59933e-13		ieu-b-108	rs59328596	A	G	0.148104	|| id:ieu-b-108	TRUE	reported	igd
8	141988687	0.0117382	0.00214286	4.30002e-08		ieu-b-108	rs28814720	G	A	0.519754	|| id:ieu-b-108	TRUE	reported	igd
8	116667539	-0.0185263	0.00231348	1.20005e-15		ieu-b-108	rs2737263	T	G	0.280253	|| id:ieu-b-108	TRUE	reported	igd
8	11687034	0.0320915	0.0069644	4.09996e-06		ieu-b-108	rs73207295	A	G	0.022968	|| id:ieu-b-108	TRUE	reported	igd
8	19824492	-0.0295019	0.00229451	7.8001e-38		ieu-b-108	rs13702	C	T	0.287911	|| id:ieu-b-108	TRUE	reported	igd
8	145031968	0.0182553	0.00217539	4.79954e-17		ieu-b-108	rs55831924	T	C	0.361347	|| id:ieu-b-108	TRUE	reported	igd
8	126500031	-0.07256	0.00212854	1e-200		ieu-b-108	rs28601761	G	C	0.418842	|| id:ieu-b-108	TRUE	reported	igd
8	126631687	0.0138403	0.00235387	4.09996e-09		ieu-b-108	rs3860846	T	C	0.275298	|| id:ieu-b-108	TRUE	reported	igd
8	18254509	0.0160188	0.00286821	2.30001e-08		ieu-b-108	rs35583283	C	G	0.155243	|| id:ieu-b-108	TRUE	reported	igd
8	55433151	0.0187619	0.00260759	6.20012e-13		ieu-b-108	rs10087526	G	T	0.198764	|| id:ieu-b-108	TRUE	reported	igd
9	78214452	0.0123512	0.00227086	5.39995e-08		ieu-b-108	rs10869598	C	T	0.694304	|| id:ieu-b-108	TRUE	reported	igd
9	139320069	-0.0170557	0.00223016	1.99986e-14		ieu-b-108	rs10448340	G	T	0.319766	|| id:ieu-b-108	TRUE	reported	igd
9	19397040	-0.0111059	0.00242923	4.79999e-06		ieu-b-108	rs7048650	A	G	0.245659	|| id:ieu-b-108	TRUE	reported	igd
9	114774157	0.0153302	0.00333137	4.20001e-06		ieu-b-108	rs10981205	G	C	0.110469	|| id:ieu-b-108	TRUE	reported	igd
9	78730766	-0.0121606	0.00211507	8.99995e-09		ieu-b-108	rs6560499	A	G	0.575961	|| id:ieu-b-108	TRUE	reported	igd
9	136141870	0.0410869	0.00267778	3.90032e-53		ieu-b-108	rs2519093	T	C	0.184543	|| id:ieu-b-108	TRUE	reported	igd
9	22081850	-0.017332	0.00207721	7.19946e-17		ieu-b-108	rs6475606	T	C	0.484473	|| id:ieu-b-108	TRUE	reported	igd
9	15305378	0.0185579	0.00270151	6.4003e-12		ieu-b-108	rs581080	C	G	0.818992	|| id:ieu-b-108	TRUE	reported	igd
9	100561486	0.010144	0.00221641	4.70002e-06		ieu-b-108	rs10818090	T	C	0.667526	|| id:ieu-b-108	TRUE	reported	igd
9	135962399	-0.0117416	0.00233559	5e-07		ieu-b-108	rs640502	A	G	0.703618	|| id:ieu-b-108	TRUE	reported	igd
9	117297670	-0.0198853	0.00380047	1.7e-07		ieu-b-108	rs113645610	G	A	0.089551	|| id:ieu-b-108	TRUE	reported	igd
9	2640759	-0.0259729	0.00417003	4.70002e-10		ieu-b-108	rs3780181	G	A	0.067627	|| id:ieu-b-108	TRUE	reported	igd
10	5793535	-0.0117613	0.00251165	2.80001e-06		ieu-b-108	rs56033057	T	C	0.220023	|| id:ieu-b-108	TRUE	reported	igd
10	18494666	0.0171563	0.00286751	2.19999e-09		ieu-b-108	rs1277762	T	C	0.843312	|| id:ieu-b-108	TRUE	reported	igd
10	103984390	0.0261595	0.0041275	2.30001e-10		ieu-b-108	rs116093870	C	T	0.06791	|| id:ieu-b-108	TRUE	reported	igd
10	91490087	0.0103823	0.0020794	5.89997e-07		ieu-b-108	rs10881645	G	A	0.47123	|| id:ieu-b-108	TRUE	reported	igd
10	95052021	0.012077	0.00211012	1e-08		ieu-b-108	rs2761311	T	C	0.571902	|| id:ieu-b-108	TRUE	reported	igd
10	18763854	0.0105833	0.00209872	4.60002e-07		ieu-b-108	rs4418698	A	G	0.439679	|| id:ieu-b-108	TRUE	reported	igd
10	52373245	0.0419216	0.00699731	2.1e-09		ieu-b-108	rs80276949	A	G	0.022675	|| id:ieu-b-108	TRUE	reported	igd
10	94839642	-0.0241729	0.00208746	5.19996e-31		ieu-b-108	rs2068888	A	G	0.4508	|| id:ieu-b-108	TRUE	reported	igd
10	115786233	-0.0228563	0.00313773	3.19963e-13		ieu-b-108	rs72823013	A	G	0.126195	|| id:ieu-b-108	TRUE	reported	igd
10	118404884	0.0107314	0.00228865	2.69998e-06		ieu-b-108	rs10885998	A	G	0.290321	|| id:ieu-b-108	TRUE	reported	igd
10	124686656	0.0137267	0.00210335	6.79986e-11		ieu-b-108	rs10794579	C	T	0.575021	|| id:ieu-b-108	TRUE	reported	igd
10	71094504	-0.0209325	0.00334727	4e-10		ieu-b-108	rs17476364	C	T	0.108391	|| id:ieu-b-108	TRUE	reported	igd
11	61588305	-0.0450573	0.00218206	1e-94		ieu-b-108	rs174564	G	A	0.348509	|| id:ieu-b-108	TRUE	reported	igd
11	116648917	-0.0765255	0.00305668	2.50035e-138		ieu-b-108	rs964184	C	G	0.86677	|| id:ieu-b-108	TRUE	reported	igd
11	5677158	-0.0428485	0.00689551	5.19996e-10		ieu-b-108	rs7108486	C	T	0.023722	|| id:ieu-b-108	TRUE	reported	igd
11	5701074	0.0414121	0.004036	1.10002e-24		ieu-b-108	rs11601507	A	C	0.069438	|| id:ieu-b-108	TRUE	reported	igd
11	18664241	0.0219536	0.00238777	3.80014e-20		ieu-b-108	rs10832963	G	T	0.744199	|| id:ieu-b-108	TRUE	reported	igd
11	5691005	0.0157345	0.00300931	1.7e-07		ieu-b-108	rs4567498	G	A	0.139191	|| id:ieu-b-108	TRUE	reported	igd
11	16806087	0.0102113	0.00221313	4e-06		ieu-b-108	rs4756864	C	T	0.3349	|| id:ieu-b-108	TRUE	reported	igd
11	103870755	-0.0143546	0.00264467	5.69994e-08		ieu-b-108	rs11226108	C	G	0.191525	|| id:ieu-b-108	TRUE	reported	igd
11	32092819	0.0112713	0.00238182	2.19999e-06		ieu-b-108	rs224607	C	T	0.258	|| id:ieu-b-108	TRUE	reported	igd
11	126244955	0.0481874	0.00338596	5.79963e-46		ieu-b-108	rs4307732	A	G	0.105893	|| id:ieu-b-108	TRUE	reported	igd
11	30533622	-0.0118734	0.00214585	3.09999e-08		ieu-b-108	rs546240	T	C	0.619967	|| id:ieu-b-108	TRUE	reported	igd
11	66183801	-0.0162677	0.00265126	8.50002e-10		ieu-b-108	rs77498041	A	G	0.19111	|| id:ieu-b-108	TRUE	reported	igd
11	116714293	0.0785766	0.011117	1.59993e-12		ieu-b-108	rs141469619	G	A	0.00989	|| id:ieu-b-108	TRUE	reported	igd
11	117074109	-0.0252664	0.00435277	6.4e-09		ieu-b-108	rs12970	A	G	0.060846	|| id:ieu-b-108	TRUE	reported	igd
12	4328521	-0.0453723	0.00900362	4.70002e-07		ieu-b-108	rs117233107	A	G	0.015186	|| id:ieu-b-108	TRUE	reported	igd
12	50650057	0.0172687	0.00217691	2.09991e-15		ieu-b-108	rs2160994	C	T	0.647429	|| id:ieu-b-108	TRUE	reported	igd
12	111973358	0.0216847	0.00208463	2.39994e-25		ieu-b-108	rs597808	G	A	0.515902	|| id:ieu-b-108	TRUE	reported	igd
12	40533337	-0.0183971	0.00380976	1.40001e-06		ieu-b-108	rs2253736	A	C	0.918897	|| id:ieu-b-108	TRUE	reported	igd
12	25408464	-0.0190574	0.00375037	3.69999e-07		ieu-b-108	rs12320328	G	A	0.084204	|| id:ieu-b-108	TRUE	reported	igd
12	88669381	0.0136076	0.00294523	3.79997e-06		ieu-b-108	rs2216152	C	G	0.146601	|| id:ieu-b-108	TRUE	reported	igd
12	124435788	-0.0180427	0.00220124	2.49977e-16		ieu-b-108	rs4405410	A	T	0.334547	|| id:ieu-b-108	TRUE	reported	igd
12	47184042	0.0153196	0.00298594	2.90001e-07		ieu-b-108	rs12306007	T	C	0.141378	|| id:ieu-b-108	TRUE	reported	igd
12	57848639	-0.0113739	0.002126	8.79995e-08		ieu-b-108	rs3809114	A	G	0.56051	|| id:ieu-b-108	TRUE	reported	igd
12	133140840	-0.0100605	0.00207603	1.29999e-06		ieu-b-108	rs12809318	C	T	0.506035	|| id:ieu-b-108	TRUE	reported	igd
12	11897897	-0.0279401	0.00595367	2.69998e-06		ieu-b-108	rs117864888	C	T	0.031587	|| id:ieu-b-108	TRUE	reported	igd
12	623129	0.0135528	0.0023664	1e-08		ieu-b-108	rs35882350	G	A	0.261055	|| id:ieu-b-108	TRUE	reported	igd
12	72179446	0.0432231	0.00745837	6.80002e-09		ieu-b-108	rs61754230	T	C	0.019787	|| id:ieu-b-108	TRUE	reported	igd
12	115556307	0.0118408	0.00218852	6.29999e-08		ieu-b-108	rs35427	G	T	0.382945	|| id:ieu-b-108	TRUE	reported	igd
12	53811034	0.0158408	0.00274188	7.59994e-09		ieu-b-108	rs10876450	C	T	0.173736	|| id:ieu-b-108	TRUE	reported	igd
12	121423285	-0.0216973	0.00224856	4.90004e-22		ieu-b-108	rs11065384	C	T	0.690407	|| id:ieu-b-108	TRUE	reported	igd
12	125311720	0.0217967	0.00344421	2.5e-10		ieu-b-108	rs11057837	T	C	0.102576	|| id:ieu-b-108	TRUE	reported	igd
12	109611786	0.0315011	0.00632165	6.29999e-07		ieu-b-108	rs118014788	T	G	0.027788	|| id:ieu-b-108	TRUE	reported	igd
12	90443164	0.021857	0.00402162	5.49997e-08		ieu-b-108	rs79644424	C	T	0.072676	|| id:ieu-b-108	TRUE	reported	igd
13	114847659	-0.0226328	0.00486019	3.2e-06		ieu-b-108	rs118178236	A	G	0.050739	|| id:ieu-b-108	TRUE	reported	igd
13	32959199	-0.0226439	0.00208185	1.50003e-27		ieu-b-108	rs2238162	T	C	0.522997	|| id:ieu-b-108	TRUE	reported	igd
13	74866723	0.0167937	0.00357049	2.59998e-06		ieu-b-108	rs4885161	G	A	0.906606	|| id:ieu-b-108	TRUE	reported	igd
13	114551993	0.021441	0.0022203	4.60045e-22		ieu-b-108	rs6602909	C	T	0.327566	|| id:ieu-b-108	TRUE	reported	igd
13	51041880	0.0137367	0.00275146	5.99998e-07		ieu-b-108	rs9316496	A	G	0.173431	|| id:ieu-b-108	TRUE	reported	igd
14	70069672	-0.0135519	0.00295901	4.70002e-06		ieu-b-108	rs2332094	G	A	0.853523	|| id:ieu-b-108	TRUE	reported	igd
14	94768196	0.0374641	0.00515235	3.59998e-13		ieu-b-108	rs145730801	C	T	0.044385	|| id:ieu-b-108	TRUE	reported	igd
14	70798289	0.0197194	0.00214984	4.60045e-20		ieu-b-108	rs8016418	A	T	0.374825	|| id:ieu-b-108	TRUE	reported	igd
14	104341864	-0.0107351	0.00211361	3.79997e-07		ieu-b-108	rs55696130	G	A	0.575437	|| id:ieu-b-108	TRUE	reported	igd
14	25445362	-0.0099471	0.00213339	3.09999e-06		ieu-b-108	rs2004925	A	G	0.393854	|| id:ieu-b-108	TRUE	reported	igd
14	24871926	0.0210752	0.00210348	1.29987e-23		ieu-b-108	rs11621792	T	C	0.452905	|| id:ieu-b-108	TRUE	reported	igd
14	73616095	-0.0189374	0.00330287	9.80009e-09		ieu-b-108	rs10151436	T	A	0.1121	|| id:ieu-b-108	TRUE	reported	igd
14	74250126	-0.0143675	0.00235876	1.09999e-09		ieu-b-108	rs13379043	C	T	0.280473	|| id:ieu-b-108	TRUE	reported	igd
15	57295579	0.0236227	0.00400582	3.69999e-09		ieu-b-108	rs72749499	G	A	0.072835	|| id:ieu-b-108	TRUE	reported	igd
15	91072962	-0.01939	0.0035876	6.49995e-08		ieu-b-108	rs56402930	G	A	0.907157	|| id:ieu-b-108	TRUE	reported	igd
15	102069043	-0.0115439	0.002127	5.69994e-08		ieu-b-108	rs4965894	C	T	0.403132	|| id:ieu-b-108	TRUE	reported	igd
15	49735665	-0.0119721	0.00217063	3.50002e-08		ieu-b-108	rs12916839	T	C	0.358664	|| id:ieu-b-108	TRUE	reported	igd
15	58678720	-0.0208566	0.00219115	1.80011e-21		ieu-b-108	rs261290	C	T	0.654132	|| id:ieu-b-108	TRUE	reported	igd
15	75164530	0.0126385	0.00209876	1.7e-09		ieu-b-108	rs4886608	A	G	0.570961	|| id:ieu-b-108	TRUE	reported	igd
15	63355797	-0.0151885	0.00305442	6.59994e-07		ieu-b-108	rs75449003	T	C	0.134688	|| id:ieu-b-108	TRUE	reported	igd
15	44027885	0.0303429	0.00652607	3.29997e-06		ieu-b-108	rs139974673	C	T	0.026111	|| id:ieu-b-108	TRUE	reported	igd
15	58737341	-0.0223443	0.00298307	6.89922e-14		ieu-b-108	rs473224	G	T	0.8539	|| id:ieu-b-108	TRUE	reported	igd
15	64034592	0.0291366	0.00524119	2.69998e-08		ieu-b-108	rs56117020	C	T	0.044344	|| id:ieu-b-108	TRUE	reported	igd
16	69114634	-0.0243199	0.00455209	9.20005e-08		ieu-b-108	rs76360715	G	A	0.056169	|| id:ieu-b-108	TRUE	reported	igd
16	90026512	-0.0105082	0.00225268	3.09999e-06		ieu-b-108	rs4268748	C	T	0.308401	|| id:ieu-b-108	TRUE	reported	igd
16	56991363	-0.0478017	0.00222241	1.30017e-102		ieu-b-108	rs183130	T	C	0.323911	|| id:ieu-b-108	TRUE	reported	igd
16	86424293	0.0112967	0.00209204	6.69993e-08		ieu-b-108	rs4328458	A	G	0.444238	|| id:ieu-b-108	TRUE	reported	igd
16	31030344	0.0113087	0.00214757	1.40001e-07		ieu-b-108	rs4889526	A	C	0.374619	|| id:ieu-b-108	TRUE	reported	igd
16	71653767	0.0168683	0.00215915	5.60015e-15		ieu-b-108	rs2334879	C	T	0.362216	|| id:ieu-b-108	TRUE	reported	igd
16	72101525	0.0494204	0.00267088	1.9002e-76		ieu-b-108	rs34042070	G	C	0.187904	|| id:ieu-b-108	TRUE	reported	igd
16	72385897	-0.0501366	0.0106344	2.39999e-06		ieu-b-108	rs113469333	A	C	0.010001	|| id:ieu-b-108	TRUE	reported	igd
16	56852822	-0.0131421	0.0021042	4.20001e-10		ieu-b-108	rs1561139	T	G	0.424334	|| id:ieu-b-108	TRUE	reported	igd
16	57076115	-0.0433931	0.00805779	7.19996e-08		ieu-b-108	rs158482	G	T	0.983105	|| id:ieu-b-108	TRUE	reported	igd
16	83980529	-0.0182854	0.00210073	3.19963e-18		ieu-b-108	rs4782568	G	C	0.450839	|| id:ieu-b-108	TRUE	reported	igd
16	11706100	0.0210227	0.0039914	1.40001e-07		ieu-b-108	rs12445804	A	G	0.074908	|| id:ieu-b-108	TRUE	reported	igd
17	67081278	0.115967	0.00701839	2.49977e-61		ieu-b-108	rs77542162	G	A	0.022483	|| id:ieu-b-108	TRUE	reported	igd
17	27663848	0.018631	0.00300183	5.39995e-10		ieu-b-108	rs2058122	C	T	0.857744	|| id:ieu-b-108	TRUE	reported	igd
17	7571080	-0.0171431	0.00289199	3.09999e-09		ieu-b-108	rs9894946	G	A	0.841118	|| id:ieu-b-108	TRUE	reported	igd
17	45629406	-0.0289611	0.00208473	7.10068e-44		ieu-b-108	rs36043200	A	G	0.516684	|| id:ieu-b-108	TRUE	reported	igd
17	56431549	-0.00982237	0.0021497	4.90004e-06		ieu-b-108	rs2680702	G	A	0.37167	|| id:ieu-b-108	TRUE	reported	igd
17	67191270	-0.0278921	0.00310009	2.29985e-19		ieu-b-108	rs72631343	G	C	0.128891	|| id:ieu-b-108	TRUE	reported	igd
17	7080316	-0.0321831	0.00264686	5.10035e-34		ieu-b-108	rs55714927	T	C	0.190338	|| id:ieu-b-108	TRUE	reported	igd
17	7217099	-0.0284391	0.00554637	2.90001e-07		ieu-b-108	rs78173576	G	T	0.036395	|| id:ieu-b-108	TRUE	reported	igd
17	7443059	0.0472066	0.00934792	4.39997e-07		ieu-b-108	rs150438405	C	G	0.012794	|| id:ieu-b-108	TRUE	reported	igd
17	47292955	-0.0103838	0.00217697	1.79999e-06		ieu-b-108	rs11654096	C	G	0.355685	|| id:ieu-b-108	TRUE	reported	igd
17	26694861	0.0180085	0.00207964	4.70002e-18		ieu-b-108	rs704	A	G	0.475723	|| id:ieu-b-108	TRUE	reported	igd
17	7352163	0.0256757	0.00529912	1.29999e-06		ieu-b-108	rs17806566	C	T	0.040558	|| id:ieu-b-108	TRUE	reported	igd
17	73868288	-0.0132194	0.00224306	3.79997e-09		ieu-b-108	rs2199048	G	A	0.313756	|| id:ieu-b-108	TRUE	reported	igd
17	76392756	-0.0138364	0.00294367	2.59998e-06		ieu-b-108	rs12453219	G	C	0.146535	|| id:ieu-b-108	TRUE	reported	igd
17	40522713	0.0205179	0.0037343	3.89996e-08		ieu-b-108	rs112220485	C	T	0.085608	|| id:ieu-b-108	TRUE	reported	igd
17	37879588	-0.0120822	0.00241459	5.60003e-07		ieu-b-108	rs1136201	G	A	0.245535	|| id:ieu-b-108	TRUE	reported	igd
17	65123352	0.0101996	0.00208022	9.40005e-07		ieu-b-108	rs6504487	A	C	0.479761	|| id:ieu-b-108	TRUE	reported	igd
17	18096528	0.0153112	0.00264171	6.80002e-09		ieu-b-108	rs8069094	T	C	0.191217	|| id:ieu-b-108	TRUE	reported	igd
17	64210580	0.0646379	0.00603967	9.8992e-27		ieu-b-108	rs1801689	C	A	0.030529	|| id:ieu-b-108	TRUE	reported	igd
18	55322502	0.0151316	0.00315985	1.7e-06		ieu-b-108	rs12968116	T	C	0.123574	|| id:ieu-b-108	TRUE	reported	igd
18	19632213	-0.0184872	0.00403762	4.70002e-06		ieu-b-108	rs12958406	T	C	0.071866	|| id:ieu-b-108	TRUE	reported	igd
19	11302807	0.0145524	0.00208362	2.90001e-12		ieu-b-108	rs7249565	A	G	0.41494	|| id:ieu-b-108	TRUE	reported	igd
19	58352806	-0.0136626	0.00284239	1.5e-06		ieu-b-108	rs35313547	C	T	0.154084	|| id:ieu-b-108	TRUE	reported	igd
19	45418486	0.246111	0.00769582	1e-200		ieu-b-108	rs12691088	A	G	0.02091	|| id:ieu-b-108	TRUE	reported	igd
19	59006924	0.0132504	0.00278166	1.89998e-06		ieu-b-108	rs11672609	T	C	0.164506	|| id:ieu-b-108	TRUE	reported	igd
19	19388500	-0.0908575	0.00388309	4.4978e-121		ieu-b-108	rs8107974	T	A	0.075757	|| id:ieu-b-108	TRUE	reported	igd
19	11227480	0.0436273	0.00209036	9.8992e-97		ieu-b-108	rs2738447	C	A	0.592706	|| id:ieu-b-108	TRUE	reported	igd
19	46011799	-0.0401	0.00682901	4.30002e-09		ieu-b-108	rs8112973	G	A	0.97613	|| id:ieu-b-108	TRUE	reported	igd
19	58662235	-0.0311143	0.00290126	7.8001e-27		ieu-b-108	rs35081008	T	C	0.148139	|| id:ieu-b-108	TRUE	reported	igd
19	45295886	-0.282592	0.00560416	1e-200		ieu-b-108	rs113330691	A	G	0.03489	|| id:ieu-b-108	TRUE	reported	igd
19	45416099	0.0627774	0.00650018	4.60045e-22		ieu-b-108	rs72654437	A	G	0.02999	|| id:ieu-b-108	TRUE	reported	igd
19	45134682	-0.33464	0.00708026	1e-200		ieu-b-108	rs62119267	C	A	0.022316	|| id:ieu-b-108	TRUE	reported	igd
19	45346666	0.183504	0.00917667	5.90065e-89		ieu-b-108	rs148601586	G	C	0.013309	|| id:ieu-b-108	TRUE	reported	igd
19	45355288	0.210761	0.0101818	3.50026e-95		ieu-b-108	rs149661872	T	C	0.010509	|| id:ieu-b-108	TRUE	reported	igd
19	45724044	0.0287238	0.0040817	1.99986e-12		ieu-b-108	rs73034893	T	C	0.06913	|| id:ieu-b-108	TRUE	reported	igd
19	49114236	-0.0235286	0.0020918	2.39994e-29		ieu-b-108	rs454715	G	T	0.582689	|| id:ieu-b-108	TRUE	reported	igd
19	33826914	-0.028319	0.00603144	2.69998e-06		ieu-b-108	rs111558790	C	T	0.030177	|| id:ieu-b-108	TRUE	reported	igd
19	11187324	-0.165274	0.0031786	1e-200		ieu-b-108	rs143020224	G	C	0.118569	|| id:ieu-b-108	TRUE	reported	igd
19	45227155	0.0717565	0.0105629	1.10002e-11		ieu-b-108	rs150820726	T	A	0.010375	|| id:ieu-b-108	TRUE	reported	igd
19	45251806	-0.457034	0.00708437	1e-200		ieu-b-108	rs531660643	T	G	0.022835	|| id:ieu-b-108	TRUE	reported	igd
19	45579242	-0.0517861	0.00867735	2.39999e-09		ieu-b-108	rs150503754	C	T	0.014979	|| id:ieu-b-108	TRUE	reported	igd
19	56907391	-0.011141	0.00241764	4.09996e-06		ieu-b-108	rs35421936	G	C	0.243812	|| id:ieu-b-108	TRUE	reported	igd
20	44551855	0.0423193	0.00260555	2.49977e-59		ieu-b-108	rs6073958	C	T	0.198642	|| id:ieu-b-108	TRUE	reported	igd
20	62373983	0.0145175	0.00261621	2.90001e-08		ieu-b-108	rs2256814	A	G	0.197913	|| id:ieu-b-108	TRUE	reported	igd
20	17594030	-0.0124173	0.0026573	2.99999e-06		ieu-b-108	rs6136149	A	G	0.809678	|| id:ieu-b-108	TRUE	reported	igd
20	39150713	-0.0252187	0.00223072	1.20005e-29		ieu-b-108	rs6124244	T	A	0.33814	|| id:ieu-b-108	TRUE	reported	igd
20	39755154	0.0292319	0.00208189	8.69961e-45		ieu-b-108	rs6072279	A	G	0.473669	|| id:ieu-b-108	TRUE	reported	igd
20	25208272	0.0156368	0.00207666	5.10035e-14		ieu-b-108	rs3746337	T	C	0.489153	|| id:ieu-b-108	TRUE	reported	igd
20	62896110	0.0183445	0.00259488	1.59993e-12		ieu-b-108	rs17569873	T	C	0.201289	|| id:ieu-b-108	TRUE	reported	igd
20	17792323	0.0138101	0.00221388	4.39997e-10		ieu-b-108	rs969075	C	T	0.664927	|| id:ieu-b-108	TRUE	reported	igd
20	6376017	-0.0118903	0.00223116	9.90011e-08		ieu-b-108	rs355528	A	G	0.680589	|| id:ieu-b-108	TRUE	reported	igd
20	52540606	0.0105434	0.00208379	4.20001e-07		ieu-b-108	rs6127015	C	T	0.537302	|| id:ieu-b-108	TRUE	reported	igd
20	34107160	-0.0174615	0.00248326	1.99986e-12		ieu-b-108	rs224391	C	G	0.227492	|| id:ieu-b-108	TRUE	reported	igd
20	5580789	0.0486153	0.00647857	6.20012e-14		ieu-b-108	rs73075609	T	C	0.026797	|| id:ieu-b-108	TRUE	reported	igd
20	17844684	-0.0303008	0.00219303	1.99986e-43		ieu-b-108	rs2618566	T	G	0.659901	|| id:ieu-b-108	TRUE	reported	igd
21	40686521	0.0173586	0.00210255	1.50003e-16		ieu-b-108	rs1888488	T	C	0.565289	|| id:ieu-b-108	TRUE	reported	igd
21	37553132	-0.0107259	0.00222608	1.40001e-06		ieu-b-108	rs11911615	G	T	0.327999	|| id:ieu-b-108	TRUE	reported	igd
21	16339172	-0.0175058	0.00342164	3.09999e-07		ieu-b-108	rs2229742	C	G	0.10331	|| id:ieu-b-108	TRUE	reported	igd
21	16586682	-0.0372704	0.00772213	1.40001e-06		ieu-b-108	rs12106385	A	T	0.018669	|| id:ieu-b-108	TRUE	reported	igd
21	33096103	0.0278083	0.0050196	2.99999e-08		ieu-b-108	rs67038483	T	C	0.044994	|| id:ieu-b-108	TRUE	reported	igd
22	41272143	-0.0120708	0.00208392	6.90001e-09		ieu-b-108	rs138354	C	T	0.534598	|| id:ieu-b-108	TRUE	reported	igd
22	46550315	-0.0111526	0.00232274	1.6e-06		ieu-b-108	rs135555	G	C	0.720805	|| id:ieu-b-108	TRUE	reported	igd
22	50840573	0.0159299	0.00218001	2.70023e-13		ieu-b-108	rs9616822	A	G	0.351376	|| id:ieu-b-108	TRUE	reported	igd
22	20052481	-0.0115576	0.00230796	5.49997e-07		ieu-b-108	rs3804043	A	C	0.282771	|| id:ieu-b-108	TRUE	reported	igd
22	28816215	0.0367737	0.00742646	7.39997e-07		ieu-b-108	rs79085256	C	T	0.021044	|| id:ieu-b-108	TRUE	reported	igd

## Sheet: LBD
chr.exposure	pos.exposure	beta.exposure	se.exposure	pval.exposure	samplesize.exposure	id.exposure	SNP	effect_allele.exposure	other_allele.exposure	eaf.exposure	exposure	mr_keep.exposure	pval_origin.exposure	data_source.exposure
1	155206167	1.06082	0.149491	1.28233e-12	6618	ebi-a-GCST90001390	rs2230288	T	C	0.00906382	|| id:ebi-a-GCST90001390	TRUE	reported	igd
1	234512554	-0.624965	0.12882	1.22552e-06	6618	ebi-a-GCST90001390	rs2991959	T	C	0.0297989	|| id:ebi-a-GCST90001390	TRUE	reported	igd
2	212131167	0.263878	0.0564639	2.96169e-06	6618	ebi-a-GCST90001390	rs59557467	T	C	0.111622	|| id:ebi-a-GCST90001390	TRUE	reported	igd
2	127892810	0.22653	0.0385412	4.16035e-09	6618	ebi-a-GCST90001390	rs6733839	T	C	0.361559	|| id:ebi-a-GCST90001390	TRUE	reported	igd
4	27687900	-0.187458	0.0405027	3.68689e-06	6618	ebi-a-GCST90001390	rs365535	C	T	0.328284	|| id:ebi-a-GCST90001390	TRUE	reported	igd
4	939087	0.220396	0.0399821	3.53932e-08	6618	ebi-a-GCST90001390	rs6599388	T	C	0.310388	|| id:ebi-a-GCST90001390	TRUE	reported	igd
4	90763360	0.240262	0.0371284	9.72971e-11	6618	ebi-a-GCST90001390	rs7680557	A	C	0.496275	|| id:ebi-a-GCST90001390	TRUE	reported	igd
5	150951368	0.176484	0.0383072	4.08348e-06	6618	ebi-a-GCST90001390	rs10039591	A	G	0.596846	|| id:ebi-a-GCST90001390	TRUE	reported	igd
8	119771760	0.576119	0.121953	2.31153e-06	6618	ebi-a-GCST90001390	rs117947506	A	G	0.018376	|| id:ebi-a-GCST90001390	TRUE	reported	igd
8	25524964	-0.198263	0.0381486	2.0239e-07	6618	ebi-a-GCST90001390	rs2467712	G	A	0.398311	|| id:ebi-a-GCST90001390	TRUE	reported	igd
9	113479789	0.237362	0.0513896	3.857e-06	6618	ebi-a-GCST90001390	rs10980539	A	G	0.140124	|| id:ebi-a-GCST90001390	TRUE	reported	igd
10	28061892	0.874906	0.189619	3.9493e-06	6618	ebi-a-GCST90001390	rs11006709	G	A	0.00720139	|| id:ebi-a-GCST90001390	TRUE	reported	igd
10	16370017	0.190678	0.0408967	3.12385e-06	6618	ebi-a-GCST90001390	rs1334587	C	G	0.279488	|| id:ebi-a-GCST90001390	TRUE	reported	igd
14	82898600	0.363941	0.0753688	1.37335e-06	6618	ebi-a-GCST90001390	rs79077077	T	A	0.0571145	|| id:ebi-a-GCST90001390	TRUE	reported	igd
16	83709666	-0.170713	0.0372104	4.48126e-06	6618	ebi-a-GCST90001390	rs8058532	T	C	0.537621	|| id:ebi-a-GCST90001390	TRUE	reported	igd
18	25028078	-0.303494	0.0654993	3.59426e-06	6618	ebi-a-GCST90001390	rs16943674	T	C	0.105538	|| id:ebi-a-GCST90001390	TRUE	reported	igd
19	45393516	0.889565	0.16344	5.24626e-08	6618	ebi-a-GCST90001390	rs117310449	T	C	0.00819469	|| id:ebi-a-GCST90001390	TRUE	reported	igd
19	45410002	0.902123	0.0538205	4.65372e-63	6618	ebi-a-GCST90001390	rs769449	A	G	0.100074	|| id:ebi-a-GCST90001390	TRUE	reported	igd
19	10423815	0.241086	0.0504834	1.79221e-06	6618	ebi-a-GCST90001390	rs8101195	A	G	0.81773	|| id:ebi-a-GCST90001390	TRUE	reported	igd

## Sheet: APOE4 LBD
chr.exposure	pos.exposure	beta.exposure	se.exposure	pval.exposure	samplesize.exposure	id.exposure	SNP	effect_allele.exposure	other_allele.exposure	eaf.exposure	exposure	mr_keep.exposure	pval_origin.exposure	data_source.exposure
2	163619215	0.384719	0.0839243	4.559e-06	1837	ebi-a-GCST90093378	rs10177745	C	G	0.702435	|| id:ebi-a-GCST90093378	TRUE	reported	igd
3	11226922	0.388346	0.0746932	2.00088e-07	1837	ebi-a-GCST90093378	rs9858388	T	G	0.405632	|| id:ebi-a-GCST90093378	TRUE	reported	igd
4	27680483	-0.390807	0.0803419	1.14871e-06	1837	ebi-a-GCST90093378	rs297279	C	T	0.359209	|| id:ebi-a-GCST90093378	TRUE	reported	igd
7	137404068	0.93373	0.19137	1.06522e-06	1837	ebi-a-GCST90093378	rs3800638	G	A	0.0296804	|| id:ebi-a-GCST90093378	TRUE	reported	igd
14	76832759	-0.927754	0.203241	4.99988e-06	1837	ebi-a-GCST90093378	rs57285266	G	A	0.0509893	|| id:ebi-a-GCST90093378	TRUE	reported	igd
15	57864681	-1.05843	0.231676	4.91055e-06	1837	ebi-a-GCST90093378	rs111688937	T	C	0.042618	|| id:ebi-a-GCST90093378	TRUE	reported	igd

[truncated: 1 more sheets: 179 Lipidomes]
