# Supplementary material for: Exploring the causal effects of serum lipids and lipidomes on lewy body dementia: a Mendelian randomization study
Source: Front Endocrinol (Lausanne). 2024 Sep 19;15:1456005. doi: 10.3389/fendo.2024.1456005 (PMC11446761; doi:10.3389/fendo.2024.1456005)
Supplement: Supplementary file 4 [file Table2.csv]

Table S2 Inverse MR analysis with serum lipids as outcome and LBD and its APOE4 subtype as exposure.
Outcome	OR_grp1	lowCI_grp1	highCI_grp1	OR_grp2	lowCI_grp2	highCI_grp2	or_ci1	or_ci2	P1	P2
LDL-C
Inverse variance weighted	1	0.99	1.01	1	0.99	1.01	1.00(0.99,1.01)	1.00(0.99,1.01)	0.714	0.648
MR Egger	0.99	0.96	1.02	1	0.98	1.02	0.99(0.96,1.02)	1.00(0.96,1.02)	0.443	0.971
Weighted median	1	0.99	1.01	1	0.99	1.01	1.00(0.99,1.01)	1.00(0.99,1.01)	0.643	0.861
Maximum likelihood	1	0.99	1.01	1	0.99	1.01	1.00(0.99,1.01)	1.00(0.99,1.01)	0.644	0.645
HDL-C
Inverse variance weighted	0.99	0.99	1	1	1	1.01	0.99(0.99.1.00)	1.00(1.00,1.01)	0.051	0.523
MR Egger	1	0.98	1.01	1	0.99	1.02	1.00(0.98,1.01)	1.00(0.99,1.02)	0.814	0.562
Weighted median	0.99	0.98	1	1	0.99	1.01	0.99(0.98,1.00)	1.00(0.99,1.01)	0.027	0.852
Maximum likelihood	0.99	0.99	1	1	1	1.01	0.99(0.99,1.00)	1.00(1.00,1.01)	0.011	0.431
TG
Inverse variance weighted	1	0.99	1.01	1	1	1.01	1.00(0.99,1.01)	1.00(1.00,1.01)	0.992	0.462
MR Egger	1	0.98	1.01	1	0.98	1.01	1.00(0.98,1.01)	1.00(0.98,1.01)	0.72	0.791
Weighted median	1	0.99	1.01	1	0.99	1.01	1.00(0.99,1.01)	1.00(0.99,1.01)	0.813	0.92
Maximum likelihood	1	0.99	1.01	1	1	1.01	1.00(0.99,1.01)	1.00(0.99,1.01)	0.99	0.396
TC
Inverse variance weighted	1	0.99	1	1	1	1.01	1.00(0.99,1.00)	1.00(1.00,1.01)	0.77	0.08
MR Egger	0.99	0.98	1.01	1	1	1.01	0.99(0.98,1.01)	1.00(1.00,1.01)	0.228	0.364
Weighted median	1	0.99	1.01	1.01	1	1.01	1.00(0.99,1.01)	1.01(1.00,1.01)	0.681	0.031
Maximum likelihood	1	0.99	1	1	1	1.01	0.68(0.49,0.94)	1.00(1.00,1.01)	0.768	0.079
RC
Inverse variance weighted	1	0.99	1.01	1	1	1.01	1.00(0.99,1.01)	1.00(1.00,1.01)	0.988	0.301
MR Egger	0.98	0.95	1.01	1.01	0.99	1.04	0.98(0.95,1.01£©	1.01(0.99,1.04£©	0.22	0.367
Weighted median	1	0.99	1.02	1	0.99	1.02	1.00(0.99,1.02)	1.00(0.99,1.02)	0.649	0.461
Maximum likelihood	1	0.99	1.01	1	1	1.01	1.00(0.99,1.01)	1.00(1.00,1.01)	0.987	0.299
Apolipoprotein A
Inverse variance weighted	1	0.99	1	1	1	1.01	1.00(0.99,1.00)	1.00(1.00,1.01)	0.224	0.539
MR Egger	1	0.98	1.02	1	0.99	1.02	1.00(0.98,1.02)	1.00(0.99,1.02)	0.808	0.486
Weighted median	0.99	0.99	1	1	0.99	1.01	0.99(0.99,1.00)	1.00(0.99,1.01)	0.137	0.839
Maximum likelihood	1	0.99	1	1	1	1.01	1.00(0.99,1.00)	1.00(1.00,1.01)	0.083	0.534
Apolipoprotein B
Inverse variance weighted	1	0.99	1.01	1	1	1.01	1.00(0.99,1.01)	1.00(1.00,1.01)	0.753	0.706
MR Egger	1	0.98	1.01	1	0.99	1.01	1.00(0.98,1.01)	1.00(0.99,1.01)	0.58	0.782
Weighted median	1	0.99	1.01	1	1	1.01	1.00(0.99,1.01)	1.00(1.00,1.01)	0.7	0.636
Maximum likelihood	1	1	1.01	1	1	1.01	1.00(1.00,1.01)	1.00(1.00,1.01)	0.725	0.701
