# Supplementary material for: Exploring the causal effects of serum lipids and lipidomes on lewy body dementia: a Mendelian randomization study
Source: Front Endocrinol (Lausanne). 2024 Sep 19;15:1456005. doi: 10.3389/fendo.2024.1456005 (PMC11446761; doi:10.3389/fendo.2024.1456005)
Supplement: Supplementary file 5 [file Table3.xls]

## Sheet: LDL-C
Table S3 Sensitivity analysis of the causal effect of serum lipids on LBD and its subtypes
id.exposure	id.outcome	outcome	exposure	method	nsnp	b	se	pval
ieu-b-5089	ebi-a-GCST90001390	Dementia with Lewy bodies || id:ebi-a-GCST90001390	|| id:ieu-b-5089	Inverse variance weighted	114	0.26881	0.106664	0.0117304
ieu-b-5089	ebi-a-GCST90001390	Dementia with Lewy bodies || id:ebi-a-GCST90001390	|| id:ieu-b-5089	MR Egger	114	0.449006	0.14742	0.00289427
ieu-b-5089	ebi-a-GCST90001390	Dementia with Lewy bodies || id:ebi-a-GCST90001390	|| id:ieu-b-5089	Weighted median	114	0.394322	0.182503	0.0307237
ieu-b-5089	ebi-a-GCST90001390	Dementia with Lewy bodies || id:ebi-a-GCST90001390	|| id:ieu-b-5089	Maximum likelihood	114	0.272402	0.107111	0.0109849
id.exposure	id.outcome	outcome	exposure	method	nsnp	b	se	pval	lo_ci	up_ci	or	or_lci95	or_uci95
ieu-b-5089	ebi-a-GCST90001390	Dementia with Lewy bodies || id:ebi-a-GCST90001390	|| id:ieu-b-5089	Inverse variance weighted	114	0.26881	0.106664	0.0117304	0.0597482	0.477872	1.30841	1.06157	1.61264
ieu-b-5089	ebi-a-GCST90001390	Dementia with Lewy bodies || id:ebi-a-GCST90001390	|| id:ieu-b-5089	MR Egger	114	0.449006	0.14742	0.00289427	0.160062	0.73795	1.56675	1.17358	2.09164
ieu-b-5089	ebi-a-GCST90001390	Dementia with Lewy bodies || id:ebi-a-GCST90001390	|| id:ieu-b-5089	Weighted median	114	0.394322	0.182503	0.0307237	0.036616	0.752027	1.48338	1.03729	2.1213
ieu-b-5089	ebi-a-GCST90001390	Dementia with Lewy bodies || id:ebi-a-GCST90001390	|| id:ieu-b-5089	Maximum likelihood	114	0.272402	0.107111	0.0109849	0.0624647	0.482339	1.31311	1.06446	1.61986
id.exposure	id.outcome	outcome	exposure	method	Q	Q_df	Q_pval
ieu-b-5089	ebi-a-GCST90001390	Dementia with Lewy bodies || id:ebi-a-GCST90001390	|| id:ieu-b-5089	MR Egger	110.034	112	0.534858
ieu-b-5089	ebi-a-GCST90001390	Dementia with Lewy bodies || id:ebi-a-GCST90001390	|| id:ieu-b-5089	Inverse variance weighted	113.165	113	0.477942
id.exposure	id.outcome	outcome	exposure	egger_intercept	se	pval
ieu-b-5089	ebi-a-GCST90001390	Dementia with Lewy bodies || id:ebi-a-GCST90001390	|| id:ieu-b-5089	-0.0108435	0.00612857	0.0795594

## Sheet: RC1
id.exposure	id.outcome	outcome	exposure	method	nsnp	b	se	pval
met-d-Remnant_C	ebi-a-GCST90001390	Dementia with Lewy bodies || id:ebi-a-GCST90001390	|| id:met-d-Remnant_C	Inverse variance weighted	92	0.371618	0.100796	0.000227053
met-d-Remnant_C	ebi-a-GCST90001390	Dementia with Lewy bodies || id:ebi-a-GCST90001390	|| id:met-d-Remnant_C	MR Egger	92	0.495906	0.155026	0.0019055
met-d-Remnant_C	ebi-a-GCST90001390	Dementia with Lewy bodies || id:ebi-a-GCST90001390	|| id:met-d-Remnant_C	Weighted median	92	0.548755	0.164061	0.000823367
met-d-Remnant_C	ebi-a-GCST90001390	Dementia with Lewy bodies || id:ebi-a-GCST90001390	|| id:met-d-Remnant_C	Maximum likelihood	92	0.375161	0.101478	0.000218203
id.exposure	id.outcome	outcome	exposure	method	nsnp	b	se	pval	lo_ci	up_ci	or	or_lci95	or_uci95
met-d-Remnant_C	ebi-a-GCST90001390	Dementia with Lewy bodies || id:ebi-a-GCST90001390	|| id:met-d-Remnant_C	Inverse variance weighted	92	0.371618	0.100796	0.000227053	0.174058	0.569178	1.45008	1.19013	1.76681
met-d-Remnant_C	ebi-a-GCST90001390	Dementia with Lewy bodies || id:ebi-a-GCST90001390	|| id:met-d-Remnant_C	MR Egger	92	0.495906	0.155026	0.0019055	0.192055	0.799757	1.64198	1.21174	2.225
met-d-Remnant_C	ebi-a-GCST90001390	Dementia with Lewy bodies || id:ebi-a-GCST90001390	|| id:met-d-Remnant_C	Weighted median	92	0.548755	0.164061	0.000823367	0.227195	0.870316	1.7311	1.25507	2.38766
met-d-Remnant_C	ebi-a-GCST90001390	Dementia with Lewy bodies || id:ebi-a-GCST90001390	|| id:met-d-Remnant_C	Maximum likelihood	92	0.375161	0.101478	0.000218203	0.176263	0.574058	1.45523	1.19275	1.77546
id.exposure	id.outcome	outcome	exposure	method	Q	Q_df	Q_pval
met-d-Remnant_C	ebi-a-GCST90001390	Dementia with Lewy bodies || id:ebi-a-GCST90001390	|| id:met-d-Remnant_C	MR Egger	88.1249	90	0.536231
met-d-Remnant_C	ebi-a-GCST90001390	Dementia with Lewy bodies || id:ebi-a-GCST90001390	|| id:met-d-Remnant_C	Inverse variance weighted	89.2383	91	0.532642
id.exposure	id.outcome	outcome	exposure	egger_intercept	se	pval
met-d-Remnant_C	ebi-a-GCST90001390	Dementia with Lewy bodies || id:ebi-a-GCST90001390	|| id:met-d-Remnant_C	-0.00783687	0.00742683	0.294154

## Sheet: RC2
id.exposure	id.outcome	outcome	exposure	method	nsnp	b	se	pval
met-d-Remnant_C	ebi-a-GCST90093378	Dementia with Lewy bodies in APOE e4+ carriers || id:ebi-a-GCST90093378	|| id:met-d-Remnant_C	Inverse variance weighted	69	0.972583	0.245196	7.29215e-05
met-d-Remnant_C	ebi-a-GCST90093378	Dementia with Lewy bodies in APOE e4+ carriers || id:ebi-a-GCST90093378	|| id:met-d-Remnant_C	MR Egger	69	0.449097	0.414088	0.282011
met-d-Remnant_C	ebi-a-GCST90093378	Dementia with Lewy bodies in APOE e4+ carriers || id:ebi-a-GCST90093378	|| id:met-d-Remnant_C	Weighted median	69	0.799838	0.404414	0.0479549
met-d-Remnant_C	ebi-a-GCST90093378	Dementia with Lewy bodies in APOE e4+ carriers || id:ebi-a-GCST90093378	|| id:met-d-Remnant_C	Maximum likelihood	69	0.984539	0.244313	5.58191e-05
id.exposure	id.outcome	outcome	exposure	method	nsnp	b	se	pval	lo_ci	up_ci	or	or_lci95	or_uci95
met-d-Remnant_C	ebi-a-GCST90093378	Dementia with Lewy bodies in APOE e4+ carriers || id:ebi-a-GCST90093378	|| id:met-d-Remnant_C	Inverse variance weighted	69	0.972583	0.245196	7.29215e-05	0.491998	1.45317	2.64477	1.63558	4.27664
met-d-Remnant_C	ebi-a-GCST90093378	Dementia with Lewy bodies in APOE e4+ carriers || id:ebi-a-GCST90093378	|| id:met-d-Remnant_C	MR Egger	69	0.449097	0.414088	0.282011	-0.362516	1.26071	1.5669	0.695923	3.52792
met-d-Remnant_C	ebi-a-GCST90093378	Dementia with Lewy bodies in APOE e4+ carriers || id:ebi-a-GCST90093378	|| id:met-d-Remnant_C	Weighted median	69	0.799838	0.404414	0.0479549	0.00718549	1.59249	2.22518	1.00721	4.91598
met-d-Remnant_C	ebi-a-GCST90093378	Dementia with Lewy bodies in APOE e4+ carriers || id:ebi-a-GCST90093378	|| id:met-d-Remnant_C	Maximum likelihood	69	0.984539	0.244313	5.58191e-05	0.505685	1.46339	2.67658	1.65812	4.3206
id.exposure	id.outcome	outcome	exposure	method	Q	Q_df	Q_pval
met-d-Remnant_C	ebi-a-GCST90093378	Dementia with Lewy bodies in APOE e4+ carriers || id:ebi-a-GCST90093378	|| id:met-d-Remnant_C	MR Egger	67.2612	67	0.46806
met-d-Remnant_C	ebi-a-GCST90093378	Dementia with Lewy bodies in APOE e4+ carriers || id:ebi-a-GCST90093378	|| id:met-d-Remnant_C	Inverse variance weighted	69.7046	68	0.419937
id.exposure	id.outcome	outcome	exposure	egger_intercept	se	pval
met-d-Remnant_C	ebi-a-GCST90093378	Dementia with Lewy bodies in APOE e4+ carriers || id:ebi-a-GCST90093378	|| id:met-d-Remnant_C	0.0287565	0.0184323	0.123445
