# Supplementary material for: Exploring the causal effects of serum lipids and lipidomes on lewy body dementia: a Mendelian randomization study
Source: Front Endocrinol (Lausanne). 2024 Sep 19;15:1456005. doi: 10.3389/fendo.2024.1456005 (PMC11446761; doi:10.3389/fendo.2024.1456005)
Supplement: Supplementary file 6 [file Table4.xls]

## Sheet: Sheet1
Table S4 Causal effects of 179 lipidmoes components on LBD
id.exposure	id.outcome	outcome	exposure	method	nsnp	b	se	pval	lo_ci	up_ci	or	or_lci95	or_uci95
ebi-PL179-GCST90277323	ebi-a-GCST90001390	Dementia with Lewy bodies || id:ebi-a-GCST90001390	Phosphatidylcholine (O-16:0_20:4) levels || id:ebi-PL179-GCST90277323	Inverse variance weighted	25	-0.156422	0.06762	0.0207091	-0.288957	-0.0238866	0.855199	0.749045	0.976396
ebi-PL179-GCST90277323	ebi-a-GCST90001390	Dementia with Lewy bodies || id:ebi-a-GCST90001390	Phosphatidylcholine (O-16:0_20:4) levels || id:ebi-PL179-GCST90277323	MR Egger	25	-0.193124	0.117061	0.112582	-0.422563	0.0363155	0.82438	0.655365	1.03698
ebi-PL179-GCST90277323	ebi-a-GCST90001390	Dementia with Lewy bodies || id:ebi-a-GCST90001390	Phosphatidylcholine (O-16:0_20:4) levels || id:ebi-PL179-GCST90277323	Weighted median	25	-0.147167	0.0970083	0.129253	-0.337303	0.0429693	0.86315	0.713692	1.04391
ebi-PL179-GCST90277323	ebi-a-GCST90001390	Dementia with Lewy bodies || id:ebi-a-GCST90001390	Phosphatidylcholine (O-16:0_20:4) levels || id:ebi-PL179-GCST90277323	Maximum likelihood	25	-0.153632	0.0687938	0.0255346	-0.288467	-0.0187957	0.857588	0.749411	0.98138
ebi-PL179-GCST90277340	ebi-a-GCST90001390	Dementia with Lewy bodies || id:ebi-a-GCST90001390	Phosphatidylcholine (O-18:1_20:4) levels || id:ebi-PL179-GCST90277340	Inverse variance weighted	21	-0.272471	0.0794294	0.000602799	-0.428153	-0.116789	0.761496	0.651712	0.889773
ebi-PL179-GCST90277340	ebi-a-GCST90001390	Dementia with Lewy bodies || id:ebi-a-GCST90001390	Phosphatidylcholine (O-18:1_20:4) levels || id:ebi-PL179-GCST90277340	MR Egger	21	-0.296208	0.15396	0.0694755	-0.597969	0.0055537	0.743633	0.549927	1.00557
ebi-PL179-GCST90277340	ebi-a-GCST90001390	Dementia with Lewy bodies || id:ebi-a-GCST90001390	Phosphatidylcholine (O-18:1_20:4) levels || id:ebi-PL179-GCST90277340	Weighted median	21	-0.221467	0.11657	0.0574513	-0.449944	0.00701037	0.801342	0.637664	1.00703
ebi-PL179-GCST90277340	ebi-a-GCST90001390	Dementia with Lewy bodies || id:ebi-a-GCST90001390	Phosphatidylcholine (O-18:1_20:4) levels || id:ebi-PL179-GCST90277340	Maximum likelihood	21	-0.269962	0.0808651	0.000842534	-0.428458	-0.111467	0.763408	0.651513	0.894521
ebi-PL179-GCST90277367	ebi-a-GCST90001390	Dementia with Lewy bodies || id:ebi-a-GCST90001390	Phosphatidylinositol (18:1_20:4) levels || id:ebi-PL179-GCST90277367	Inverse variance weighted	25	0.172896	0.0780739	0.0267935	0.0198709	0.325921	1.18874	1.02007	1.38531
ebi-PL179-GCST90277367	ebi-a-GCST90001390	Dementia with Lewy bodies || id:ebi-a-GCST90001390	Phosphatidylinositol (18:1_20:4) levels || id:ebi-PL179-GCST90277367	MR Egger	25	0.26273	0.157448	0.10874	-0.0458687	0.571329	1.30048	0.955167	1.77062
ebi-PL179-GCST90277367	ebi-a-GCST90001390	Dementia with Lewy bodies || id:ebi-a-GCST90001390	Phosphatidylinositol (18:1_20:4) levels || id:ebi-PL179-GCST90277367	Weighted median	25	0.12775	0.113555	0.260585	-0.0948175	0.350318	1.13627	0.909539	1.41952
ebi-PL179-GCST90277367	ebi-a-GCST90001390	Dementia with Lewy bodies || id:ebi-a-GCST90001390	Phosphatidylinositol (18:1_20:4) levels || id:ebi-PL179-GCST90277367	Maximum likelihood	25	0.177555	0.0802972	0.0270206	0.0201723	0.334937	1.19429	1.02038	1.39785
