# Supplementary material for: Exploring the causal effects of serum lipids and lipidomes on lewy body dementia: a Mendelian randomization study
Source: Front Endocrinol (Lausanne). 2024 Sep 19;15:1456005. doi: 10.3389/fendo.2024.1456005 (PMC11446761; doi:10.3389/fendo.2024.1456005)
Supplement: Supplementary file 7 [file Table5.xls]

## Sheet: heterogeneity
Table S5 Sensitivity analysis of 179 lipidomes components to the causal effect of LBD
id.exposure	id.outcome	outcome	exposure	method	Q	Q_df	Q_pval
ebi-PL179-GCST90277323	ebi-a-GCST90001390	Dementia with Lewy bodies || id:ebi-a-GCST90001390	Phosphatidylcholine (O-16:0_20:4) levels || id:ebi-PL179-GCST90277323	MR Egger	23.752	23	0.417643
ebi-PL179-GCST90277323	ebi-a-GCST90001390	Dementia with Lewy bodies || id:ebi-a-GCST90001390	Phosphatidylcholine (O-16:0_20:4) levels || id:ebi-PL179-GCST90277323	Inverse variance weighted	23.9069	24	0.466929
ebi-PL179-GCST90277340	ebi-a-GCST90001390	Dementia with Lewy bodies || id:ebi-a-GCST90001390	Phosphatidylcholine (O-18:1_20:4) levels || id:ebi-PL179-GCST90277340	MR Egger	20.2257	19	0.381116
ebi-PL179-GCST90277340	ebi-a-GCST90001390	Dementia with Lewy bodies || id:ebi-a-GCST90001390	Phosphatidylcholine (O-18:1_20:4) levels || id:ebi-PL179-GCST90277340	Inverse variance weighted	20.2608	20	0.441727
ebi-PL179-GCST90277367	ebi-a-GCST90001390	Dementia with Lewy bodies || id:ebi-a-GCST90001390	Phosphatidylinositol (18:1_20:4) levels || id:ebi-PL179-GCST90277367	MR Egger	22.782	23	0.473559
ebi-PL179-GCST90277367	ebi-a-GCST90001390	Dementia with Lewy bodies || id:ebi-a-GCST90001390	Phosphatidylinositol (18:1_20:4) levels || id:ebi-PL179-GCST90277367	Inverse variance weighted	23.2137	24	0.507213

## Sheet: pleiotropy
id.exposure	id.outcome	outcome	exposure	egger_intercept	se	pval
ebi-PL179-GCST90277323	ebi-a-GCST90001390	Dementia with Lewy bodies || id:ebi-a-GCST90001390	Phosphatidylcholine (O-16:0_20:4) levels || id:ebi-PL179-GCST90277323	0.00652042	0.0168366	0.702111
ebi-PL179-GCST90277340	ebi-a-GCST90001390	Dementia with Lewy bodies || id:ebi-a-GCST90001390	Phosphatidylcholine (O-18:1_20:4) levels || id:ebi-PL179-GCST90277340	0.0036699	0.0202023	0.857776
ebi-PL179-GCST90277367	ebi-a-GCST90001390	Dementia with Lewy bodies || id:ebi-a-GCST90001390	Phosphatidylinositol (18:1_20:4) levels || id:ebi-PL179-GCST90277367	-0.0148682	0.0226293	0.517682
