# Supplementary material for: Exploring the causal effects of serum lipids and lipidomes on lewy body dementia: a Mendelian randomization study
Source: Front Endocrinol (Lausanne). 2024 Sep 19;15:1456005. doi: 10.3389/fendo.2024.1456005 (PMC11446761; doi:10.3389/fendo.2024.1456005)
Supplement: Supplementary file 8 [file Table6.xls]

## Sheet: Sheet1
Table S6 Causal effects of 179 lipidomes components on APOE4-carrying LBD
id.exposure	id.outcome	outcome	exposure	method	nsnp	b	se	pval	lo_ci	up_ci	or	or_lci95	or_uci95
ebi-PL179-GCST90277292	ebi-a-GCST90093378	Dementia with Lewy bodies in APOE e4+ carriers || id:ebi-a-GCST90093378	Phosphatidylcholine (16:1_18:0) levels || id:ebi-PL179-GCST90277292	Inverse variance weighted	14	0.716276	0.226924	0.001597	0.271504	1.16105	2.0468	1.31194	3.19328
ebi-PL179-GCST90277292	ebi-a-GCST90093378	Dementia with Lewy bodies in APOE e4+ carriers || id:ebi-a-GCST90093378	Phosphatidylcholine (16:1_18:0) levels || id:ebi-PL179-GCST90277292	MR Egger	14	0.0957327	0.486064	0.847159	-0.856952	1.04842	1.10046	0.424454	2.85313
ebi-PL179-GCST90277292	ebi-a-GCST90093378	Dementia with Lewy bodies in APOE e4+ carriers || id:ebi-a-GCST90093378	Phosphatidylcholine (16:1_18:0) levels || id:ebi-PL179-GCST90277292	Weighted median	14	0.901899	0.345522	0.00904772	0.224674	1.57912	2.46428	1.25192	4.8507
ebi-PL179-GCST90277292	ebi-a-GCST90093378	Dementia with Lewy bodies in APOE e4+ carriers || id:ebi-a-GCST90093378	Phosphatidylcholine (16:1_18:0) levels || id:ebi-PL179-GCST90277292	Maximum likelihood	14	0.728521	0.239508	0.0023522	0.259084	1.19796	2.07201	1.29574	3.31334
ebi-PL179-GCST90277326	ebi-a-GCST90093378	Dementia with Lewy bodies in APOE e4+ carriers || id:ebi-a-GCST90093378	Phosphatidylcholine (O-16:1_18:0) levels || id:ebi-PL179-GCST90277326	Inverse variance weighted	10	-0.685622	0.2601	0.00838915	-1.19542	-0.175826	0.503777	0.302577	0.838764
ebi-PL179-GCST90277326	ebi-a-GCST90093378	Dementia with Lewy bodies in APOE e4+ carriers || id:ebi-a-GCST90093378	Phosphatidylcholine (O-16:1_18:0) levels || id:ebi-PL179-GCST90277326	MR Egger	10	-0.460625	0.497568	0.381653	-1.43586	0.514609	0.630889	0.237911	1.67298
ebi-PL179-GCST90277326	ebi-a-GCST90093378	Dementia with Lewy bodies in APOE e4+ carriers || id:ebi-a-GCST90093378	Phosphatidylcholine (O-16:1_18:0) levels || id:ebi-PL179-GCST90277326	Weighted median	10	-0.433512	0.343466	0.206888	-1.10671	0.239682	0.648228	0.330646	1.27084
ebi-PL179-GCST90277326	ebi-a-GCST90093378	Dementia with Lewy bodies in APOE e4+ carriers || id:ebi-a-GCST90093378	Phosphatidylcholine (O-16:1_18:0) levels || id:ebi-PL179-GCST90277326	Maximum likelihood	10	-0.683291	0.269942	0.0113656	-1.21238	-0.154205	0.504953	0.29749	0.857096
ebi-PL179-GCST90277342	ebi-a-GCST90093378	Dementia with Lewy bodies in APOE e4+ carriers || id:ebi-a-GCST90093378	Phosphatidylcholine (O-18:2_18:1) levels || id:ebi-PL179-GCST90277342	Inverse variance weighted	15	0.484737	0.209888	0.0209158	0.0733561	0.896117	1.62375	1.07611	2.45007
ebi-PL179-GCST90277342	ebi-a-GCST90093378	Dementia with Lewy bodies in APOE e4+ carriers || id:ebi-a-GCST90093378	Phosphatidylcholine (O-18:2_18:1) levels || id:ebi-PL179-GCST90277342	MR Egger	15	0.288341	0.534107	0.598422	-0.758508	1.33519	1.33421	0.468365	3.80072
ebi-PL179-GCST90277342	ebi-a-GCST90093378	Dementia with Lewy bodies in APOE e4+ carriers || id:ebi-a-GCST90093378	Phosphatidylcholine (O-18:2_18:1) levels || id:ebi-PL179-GCST90277342	Weighted median	15	0.376171	0.282907	0.18363	-0.178327	0.930669	1.4567	0.836669	2.5362
ebi-PL179-GCST90277342	ebi-a-GCST90093378	Dementia with Lewy bodies in APOE e4+ carriers || id:ebi-a-GCST90093378	Phosphatidylcholine (O-18:2_18:1) levels || id:ebi-PL179-GCST90277342	Maximum likelihood	15	0.499317	0.213458	0.019326	0.0809393	0.917695	1.6476	1.08431	2.50351
ebi-PL179-GCST90277355	ebi-a-GCST90093378	Dementia with Lewy bodies in APOE e4+ carriers || id:ebi-a-GCST90093378	Phosphatidylethanolamine (O-18:2_18:1) levels || id:ebi-PL179-GCST90277355	Inverse variance weighted	16	-0.363674	0.175781	0.0385555	-0.708205	-0.0191426	0.695118	0.492527	0.981039
ebi-PL179-GCST90277355	ebi-a-GCST90093378	Dementia with Lewy bodies in APOE e4+ carriers || id:ebi-a-GCST90093378	Phosphatidylethanolamine (O-18:2_18:1) levels || id:ebi-PL179-GCST90277355	MR Egger	16	-0.724948	0.293844	0.0271348	-1.30088	-0.149013	0.48435	0.272291	0.861558
ebi-PL179-GCST90277355	ebi-a-GCST90093378	Dementia with Lewy bodies in APOE e4+ carriers || id:ebi-a-GCST90093378	Phosphatidylethanolamine (O-18:2_18:1) levels || id:ebi-PL179-GCST90277355	Weighted median	16	-0.394018	0.26334	0.134593	-0.910164	0.122129	0.674342	0.402458	1.1299
ebi-PL179-GCST90277355	ebi-a-GCST90093378	Dementia with Lewy bodies in APOE e4+ carriers || id:ebi-a-GCST90093378	Phosphatidylethanolamine (O-18:2_18:1) levels || id:ebi-PL179-GCST90277355	Maximum likelihood	16	-0.359702	0.177223	0.0423915	-0.707058	-0.0123447	0.697885	0.493093	0.987731
ebi-PL179-GCST90277375	ebi-a-GCST90093378	Dementia with Lewy bodies in APOE e4+ carriers || id:ebi-a-GCST90093378	Sphingomyelin (d38:2) levels || id:ebi-PL179-GCST90277375	Inverse variance weighted	17	-0.38139	0.176516	0.0307226	-0.727362	-0.0354175	0.682912	0.483182	0.965202
ebi-PL179-GCST90277375	ebi-a-GCST90093378	Dementia with Lewy bodies in APOE e4+ carriers || id:ebi-a-GCST90093378	Sphingomyelin (d38:2) levels || id:ebi-PL179-GCST90277375	MR Egger	17	0.0842752	0.37989	0.82743	-0.660309	0.82886	1.08793	0.516692	2.2907
ebi-PL179-GCST90277375	ebi-a-GCST90093378	Dementia with Lewy bodies in APOE e4+ carriers || id:ebi-a-GCST90093378	Sphingomyelin (d38:2) levels || id:ebi-PL179-GCST90277375	Weighted median	17	-0.313719	0.239246	0.189762	-0.782641	0.155203	0.730724	0.457197	1.16789
ebi-PL179-GCST90277375	ebi-a-GCST90093378	Dementia with Lewy bodies in APOE e4+ carriers || id:ebi-a-GCST90093378	Sphingomyelin (d38:2) levels || id:ebi-PL179-GCST90277375	Maximum likelihood	17	-0.372825	0.179545	0.0378485	-0.724734	-0.0209155	0.688786	0.484454	0.979302
ebi-PL179-GCST90277411	ebi-a-GCST90093378	Dementia with Lewy bodies in APOE e4+ carriers || id:ebi-a-GCST90093378	Triacylglycerol (56:5) levels || id:ebi-PL179-GCST90277411	Inverse variance weighted	15	-0.353913	0.177487	0.0461489	-0.701787	-0.0060396	0.701936	0.495699	0.993979
ebi-PL179-GCST90277411	ebi-a-GCST90093378	Dementia with Lewy bodies in APOE e4+ carriers || id:ebi-a-GCST90093378	Triacylglycerol (56:5) levels || id:ebi-PL179-GCST90277411	MR Egger	15	0.310405	0.529306	0.567626	-0.727035	1.34784	1.36398	0.48334	3.84912
ebi-PL179-GCST90277411	ebi-a-GCST90093378	Dementia with Lewy bodies in APOE e4+ carriers || id:ebi-a-GCST90093378	Triacylglycerol (56:5) levels || id:ebi-PL179-GCST90277411	Weighted median	15	-0.409529	0.234214	0.0803734	-0.86859	0.0495308	0.663963	0.419543	1.05078
ebi-PL179-GCST90277411	ebi-a-GCST90093378	Dementia with Lewy bodies in APOE e4+ carriers || id:ebi-a-GCST90093378	Triacylglycerol (56:5) levels || id:ebi-PL179-GCST90277411	Maximum likelihood	15	-0.347878	0.179147	0.0521545	-0.699007	0.00325041	0.706185	0.497078	1.00326
