# Supplementary material for: Exploring the causal effects of serum lipids and lipidomes on lewy body dementia: a Mendelian randomization study
Source: Front Endocrinol (Lausanne). 2024 Sep 19;15:1456005. doi: 10.3389/fendo.2024.1456005 (PMC11446761; doi:10.3389/fendo.2024.1456005)
Supplement: Supplementary file 9 [file Table7.xls]

## Sheet: heterogeneity
Table S7 Sensitivity analysis of 179 lipidmoes components to the causal effect of APOE4-carried LBD
id.exposure	id.outcome	outcome	exposure	method	Q	Q_df	Q_pval
ebi-PL179-GCST90277292	ebi-a-GCST90093378	Dementia with Lewy bodies in APOE e4+ carriers || id:ebi-a-GCST90093378	Phosphatidylcholine (16:1_18:0) levels || id:ebi-PL179-GCST90277292	MR Egger	10.9528	12	0.532966
ebi-PL179-GCST90277292	ebi-a-GCST90093378	Dementia with Lewy bodies in APOE e4+ carriers || id:ebi-a-GCST90093378	Phosphatidylcholine (16:1_18:0) levels || id:ebi-PL179-GCST90277292	Inverse variance weighted	13.0354	13	0.445081
ebi-PL179-GCST90277326	ebi-a-GCST90093378	Dementia with Lewy bodies in APOE e4+ carriers || id:ebi-a-GCST90093378	Phosphatidylcholine (O-16:1_18:0) levels || id:ebi-PL179-GCST90277326	MR Egger	3.22635	8	0.91936
ebi-PL179-GCST90277326	ebi-a-GCST90093378	Dementia with Lewy bodies in APOE e4+ carriers || id:ebi-a-GCST90093378	Phosphatidylcholine (O-16:1_18:0) levels || id:ebi-PL179-GCST90277326	Inverse variance weighted	3.50771	9	0.940735
ebi-PL179-GCST90277342	ebi-a-GCST90093378	Dementia with Lewy bodies in APOE e4+ carriers || id:ebi-a-GCST90093378	Phosphatidylcholine (O-18:2_18:1) levels || id:ebi-PL179-GCST90277342	MR Egger	7.5655	13	0.870711
ebi-PL179-GCST90277342	ebi-a-GCST90093378	Dementia with Lewy bodies in APOE e4+ carriers || id:ebi-a-GCST90093378	Phosphatidylcholine (O-18:2_18:1) levels || id:ebi-PL179-GCST90277342	Inverse variance weighted	7.7254	14	0.903136
ebi-PL179-GCST90277355	ebi-a-GCST90093378	Dementia with Lewy bodies in APOE e4+ carriers || id:ebi-a-GCST90093378	Phosphatidylethanolamine (O-18:2_18:1) levels || id:ebi-PL179-GCST90277355	MR Egger	5.63463	14	0.974878
ebi-PL179-GCST90277355	ebi-a-GCST90093378	Dementia with Lewy bodies in APOE e4+ carriers || id:ebi-a-GCST90093378	Phosphatidylethanolamine (O-18:2_18:1) levels || id:ebi-PL179-GCST90277355	Inverse variance weighted	7.98864	15	0.924237
ebi-PL179-GCST90277375	ebi-a-GCST90093378	Dementia with Lewy bodies in APOE e4+ carriers || id:ebi-a-GCST90093378	Sphingomyelin (d38:2) levels || id:ebi-PL179-GCST90277375	MR Egger	7.12937	15	0.95396
ebi-PL179-GCST90277375	ebi-a-GCST90093378	Dementia with Lewy bodies in APOE e4+ carriers || id:ebi-a-GCST90093378	Sphingomyelin (d38:2) levels || id:ebi-PL179-GCST90277375	Inverse variance weighted	9.04565	16	0.911522
ebi-PL179-GCST90277411	ebi-a-GCST90093378	Dementia with Lewy bodies in APOE e4+ carriers || id:ebi-a-GCST90093378	Triacylglycerol (56:5) levels || id:ebi-PL179-GCST90277411	MR Egger	4.45948	13	0.98525
ebi-PL179-GCST90277411	ebi-a-GCST90093378	Dementia with Lewy bodies in APOE e4+ carriers || id:ebi-a-GCST90093378	Triacylglycerol (56:5) levels || id:ebi-PL179-GCST90277411	Inverse variance weighted	6.23424	14	0.960238

## Sheet: pleiotropy
id.exposure	id.outcome	outcome	exposure	egger_intercept	se	pval
ebi-PL179-GCST90277292	ebi-a-GCST90093378	Dementia with Lewy bodies in APOE e4+ carriers || id:ebi-a-GCST90093378	Phosphatidylcholine (16:1_18:0) levels || id:ebi-PL179-GCST90277292	0.0978556	0.0678087	0.174582
ebi-PL179-GCST90277326	ebi-a-GCST90093378	Dementia with Lewy bodies in APOE e4+ carriers || id:ebi-a-GCST90093378	Phosphatidylcholine (O-16:1_18:0) levels || id:ebi-PL179-GCST90277326	-0.0336234	0.0633879	0.610211
ebi-PL179-GCST90277342	ebi-a-GCST90093378	Dementia with Lewy bodies in APOE e4+ carriers || id:ebi-a-GCST90093378	Phosphatidylcholine (O-18:2_18:1) levels || id:ebi-PL179-GCST90277342	0.0268806	0.067222	0.69574
ebi-PL179-GCST90277355	ebi-a-GCST90093378	Dementia with Lewy bodies in APOE e4+ carriers || id:ebi-a-GCST90093378	Phosphatidylethanolamine (O-18:2_18:1) levels || id:ebi-PL179-GCST90277355	0.0789277	0.0514429	0.147247
ebi-PL179-GCST90277375	ebi-a-GCST90093378	Dementia with Lewy bodies in APOE e4+ carriers || id:ebi-a-GCST90093378	Sphingomyelin (d38:2) levels || id:ebi-PL179-GCST90277375	-0.076417	0.0552027	0.186517
ebi-PL179-GCST90277411	ebi-a-GCST90093378	Dementia with Lewy bodies in APOE e4+ carriers || id:ebi-a-GCST90093378	Triacylglycerol (56:5) levels || id:ebi-PL179-GCST90277411	-0.0949904	0.0713033	0.205677
